# Supplementary material for: ﻿The Leptophlebiidae of New Guinea (Ephemeroptera, Choroterpinae, Thraulini)
Source: Zookeys. 2025 Jul 15;1245:41–175. doi: 10.3897/zookeys.1245.141723 (PMC12284592; doi:10.3897/zookeys.1245.141723)
Supplement: XML Treatment for Thraulus [file zookeys.1245.141723-treatment1.xml]

<!DOCTYPE tp:taxon-treatment
  PUBLIC "-//TaxonX//DTD Taxonomic Treatment Publishing DTD v0 20100105//EN" "tax-treatment-NSO.dtd">
<tp:taxon-treatment xmlns:tp="http://www.plazi.org/taxpub"><tp:treatment-meta><kwd-group><label>Taxon classification</label><kwd>
                <named-content content-type="kingdom">Animalia</named-content>
              </kwd><kwd>
                <named-content content-type="order">Ephemeroptera</named-content>
              </kwd><kwd>
                <named-content content-type="family">Leptophlebiidae</named-content>
              </kwd></kwd-group><mixed-citation publication-type="journal"><person-group><name><surname>Sartori</surname><given-names>Michel</given-names></name><name><surname>Salles</surname><given-names>Frederico F.</given-names></name></person-group><article-title>﻿The <tp:taxon-name><tp:taxon-name-part taxon-name-part-type="family">Leptophlebiidae</tp:taxon-name-part></tp:taxon-name> of New Guinea (<tp:taxon-name><tp:taxon-name-part taxon-name-part-type="order">Ephemeroptera</tp:taxon-name-part></tp:taxon-name>, <tp:taxon-name><tp:taxon-name-part taxon-name-part-type="subfamily">Choroterpinae</tp:taxon-name-part></tp:taxon-name>, <tp:taxon-name><tp:taxon-name-part taxon-name-part-type="tribe">Thraulini</tp:taxon-name-part></tp:taxon-name>)</article-title><source>Zookeys</source><day>15</day><month>07</month><year>2025</year><volume>1245</volume><fpage>41</fpage><lpage>175</lpage><pub-id pub-id-type="doi">10.3897/zookeys.1245.141723</pub-id></mixed-citation></tp:treatment-meta><tp:nomenclature><label>﻿Genus</label><tp:taxon-name>
              <object-id xmlns:xlink="http://www.w3.org/1999/xlink" content-type="arpha" xlink:type="simple">0823F45A-A6A9-5921-96EF-62F8F6B54369</object-id>
              <tp:taxon-name-part taxon-name-part-type="genus" reg="Thraulus">Thraulus</tp:taxon-name-part>
            </tp:taxon-name><tp:taxon-authority>Eaton, 1881</tp:taxon-authority></tp:nomenclature><tp:treatment-sec sec-type="diagnosis" id="SECID0EVPAI"><title>Diagnosis.</title><p>Nymphs of the genus <italic><tp:taxon-name><tp:taxon-name-part taxon-name-part-type="genus" reg="Thraulus">Thraulus</tp:taxon-name-part></tp:taxon-name></italic> are adequately characterised by <xref ref-type="bibr" rid="B11">Grant (2024)</xref>: two dorsal rows of setae on the dorsal face of labrum; width of labrum subequal to width of clypeus (range: 0.81–1.07); lateral margins of clypeus parallel; posterolateral projections on abdominal segments VI–IX, VII–IX or VIII–IX; gills I–VII dissimilar; gill I composed of one or two lanceolate and long lamellae, or a dorsal lanceolate lamella and a ventral oval and fringed lamella; gills II–VII composed of two fringed lamellae along the entire margin, with some species having the basal half of lateral margin bare. Contrary to <xref ref-type="bibr" rid="B11">Grant (2024)</xref> the ventral side of labrum can bear not only a row of short stout setae (e.g., Fig. <xref ref-type="fig" rid="F12">12B</xref>) but in some species scattered stout or thin setae (e.g., Fig. <xref ref-type="fig" rid="F18">18B</xref>). The hypopharynx does not always bear a “small, rounded, posterolateral projection on arms of the superlingua”, compare for instance Fig. <xref ref-type="fig" rid="F21">21F</xref> and Fig. <xref ref-type="fig" rid="F29">29F</xref>.</p></tp:treatment-sec><tp:treatment-sec sec-type="Species composition" id="SECID0E1QAI"><title>Species composition.</title><p>The species <italic><tp:taxon-name><tp:taxon-name-part taxon-name-part-type="genus" reg="Thraulus">Thraulus</tp:taxon-name-part><tp:taxon-name-part taxon-name-part-type="species" reg="eatoni">eatoni</tp:taxon-name-part></tp:taxon-name></italic> Grant, 2024 [Indonesia Sulawesi], <italic><tp:taxon-name><tp:taxon-name-part taxon-name-part-type="genus" reg="Thraulus">Thraulus</tp:taxon-name-part><tp:taxon-name-part taxon-name-part-type="species" reg="parentalis">parentalis</tp:taxon-name-part></tp:taxon-name></italic> Grant, 2024 [peninsular Malaysia], <italic><tp:taxon-name><tp:taxon-name-part taxon-name-part-type="genus" reg="Thraulus">Thraulus</tp:taxon-name-part><tp:taxon-name-part taxon-name-part-type="species" reg="petersorum">petersorum</tp:taxon-name-part></tp:taxon-name></italic> Grant, 2024 [peninsular Malaysia, east Malaysia Sabah], <italic><tp:taxon-name><tp:taxon-name-part taxon-name-part-type="genus" reg="Thraulus">Thraulus</tp:taxon-name-part><tp:taxon-name-part taxon-name-part-type="species" reg="semicastaneus">semicastaneus</tp:taxon-name-part></tp:taxon-name></italic> (Gillies, 1951) [southern India], <italic><tp:taxon-name><tp:taxon-name-part taxon-name-part-type="genus" reg="Thraulus">Thraulus</tp:taxon-name-part><tp:taxon-name-part taxon-name-part-type="species" reg="thraker">thraker</tp:taxon-name-part></tp:taxon-name></italic> Jacob, 1988 [Bulgaria] cannot be assigned to a subgenus because their nymphs are still unknown.</p></tp:treatment-sec><tp:treatment-sec><!--Section generated to contain objects referenced in tp:taxon-treatment.--><fig id="F12" position="float" orientation="portrait"><object-id xmlns:xlink="http://www.w3.org/1999/xlink" content-type="doi" xlink:type="simple">10.3897/zookeys.1245.141723.figure12</object-id><object-id xmlns:xlink="http://www.w3.org/1999/xlink" content-type="zenodo_dep_id" xlink:type="simple">16020761</object-id><object-id xmlns:xlink="http://www.w3.org/1999/xlink" content-type="arpha" xlink:type="simple">07FC401E-EE6B-5CB1-9C7A-280BF0FDE057</object-id><label>Figure 12.</label><caption><p><tp:taxon-name><tp:taxon-name-part taxon-name-part-type="genus" reg="Thraulus">Thraulus</tp:taxon-name-part> (<tp:taxon-name-part taxon-name-part-type="subgenus" reg="Thraulus">Thraulus</tp:taxon-name-part>) <tp:taxon-name-part taxon-name-part-type="species" reg="noe">noe</tp:taxon-name-part></tp:taxon-name> sp. nov. nymphal mouthparts. <bold>A.</bold> Labrum, dorsal view; <bold>B.</bold> Emargination of the labrum; <bold>C.</bold> Right mandible; <bold>D.</bold> Maxilla <bold>E.</bold> Labium <bold>F.</bold> Superlingua of hypopharynx. Scale bars: 200 µm (<bold>A, C–E</bold>); 50 µm (<bold>B</bold>); 100 µm (<bold>F</bold>).</p></caption><graphic xmlns:xlink="http://www.w3.org/1999/xlink" xlink:href="zookeys-1245-041_article-141723__-g012.jpg" position="float" orientation="portrait" xlink:type="simple" id="oo_1373878.jpg"><uri content-type="original_file" xlink:type="simple">https://binary.pensoft.net/fig/1373878</uri></graphic></fig><fig id="F18" position="float" orientation="portrait"><object-id xmlns:xlink="http://www.w3.org/1999/xlink" content-type="doi" xlink:type="simple">10.3897/zookeys.1245.141723.figure18</object-id><object-id xmlns:xlink="http://www.w3.org/1999/xlink" content-type="zenodo_dep_id" xlink:type="simple">16020788</object-id><object-id xmlns:xlink="http://www.w3.org/1999/xlink" content-type="arpha" xlink:type="simple">E70ABB7A-C602-5234-951B-FA72C4BFB040</object-id><label>Figure 18.</label><caption><p><tp:taxon-name><tp:taxon-name-part taxon-name-part-type="genus" reg="Thraulus">Thraulus</tp:taxon-name-part> (<tp:taxon-name-part taxon-name-part-type="subgenus" reg="Thraulus">Thraulus</tp:taxon-name-part>) <tp:taxon-name-part taxon-name-part-type="species" reg="wemale">wemale</tp:taxon-name-part></tp:taxon-name> sp. nov. nymphal mouthparts. <bold>A.</bold> Labrum, dorsal view; <bold>B.</bold> Emargination of the labrum; <bold>C.</bold> Right mandible; <bold>D.</bold> Maxilla; <bold>E.</bold> Labium; <bold>F.</bold> Superlingua of hypopharynx. Scale bars: 200 µm (<bold>A, C–E</bold>); 50 µm (<bold>B</bold>); 100 µm (<bold>F</bold>).</p></caption><graphic xmlns:xlink="http://www.w3.org/1999/xlink" xlink:href="zookeys-1245-041_article-141723__-g018.jpg" position="float" orientation="portrait" xlink:type="simple" id="oo_1373884.jpg"><uri content-type="original_file" xlink:type="simple">https://binary.pensoft.net/fig/1373884</uri></graphic></fig><fig id="F21" position="float" orientation="portrait"><object-id xmlns:xlink="http://www.w3.org/1999/xlink" content-type="doi" xlink:type="simple">10.3897/zookeys.1245.141723.figure21</object-id><object-id xmlns:xlink="http://www.w3.org/1999/xlink" content-type="zenodo_dep_id" xlink:type="simple">16020807</object-id><object-id xmlns:xlink="http://www.w3.org/1999/xlink" content-type="arpha" xlink:type="simple">27C8710E-A3E1-541B-9319-D8EDC55A1867</object-id><label>Figure 21.</label><caption><p><tp:taxon-name><tp:taxon-name-part taxon-name-part-type="genus" reg="Thraulus">Thraulus</tp:taxon-name-part> (<tp:taxon-name-part taxon-name-part-type="subgenus" reg="Thraulus">Thraulus</tp:taxon-name-part>)</tp:taxon-name> sp. <bold>A.</bold> Nymphal mouthparts. <bold>A.</bold> Labrum, dorsal view; <bold>B.</bold> Emargination of the labrum; <bold>C.</bold> Right mandible; <bold>D.</bold> Maxilla; <bold>E.</bold> Labium; <bold>F.</bold> Superlingua of hypopharynx. Scale bars: 200 µm (<bold>A, C, D</bold>); 50 µm (<bold>B</bold>); 100 µm (<bold>E, F</bold>)</p></caption><graphic xmlns:xlink="http://www.w3.org/1999/xlink" xlink:href="zookeys-1245-041_article-141723__-g021.jpg" position="float" orientation="portrait" xlink:type="simple" id="oo_1373887.jpg"><uri content-type="original_file" xlink:type="simple">https://binary.pensoft.net/fig/1373887</uri></graphic></fig><fig id="F29" position="float" orientation="portrait"><object-id xmlns:xlink="http://www.w3.org/1999/xlink" content-type="doi" xlink:type="simple">10.3897/zookeys.1245.141723.figure29</object-id><object-id xmlns:xlink="http://www.w3.org/1999/xlink" content-type="zenodo_dep_id" xlink:type="simple">16020843</object-id><object-id xmlns:xlink="http://www.w3.org/1999/xlink" content-type="arpha" xlink:type="simple">5444D3D1-25A5-52F5-BEE9-3EC9BAC2061B</object-id><label>Figure 29.</label><caption><p><tp:taxon-name><tp:taxon-name-part taxon-name-part-type="genus" reg="Thraulus">Thraulus</tp:taxon-name-part> (<tp:taxon-name-part taxon-name-part-type="subgenus" reg="Masharikella">Masharikella</tp:taxon-name-part>) <tp:taxon-name-part taxon-name-part-type="species" reg="pascalae">pascalae</tp:taxon-name-part></tp:taxon-name> sp. nov. nymphal mouthparts. <bold>A.</bold> Labrum, dorsal view; <bold>B.</bold> Emargination of the labrum; <bold>C.</bold> Right mandible; <bold>D.</bold> Maxilla; <bold>E.</bold> Labium; <bold>F.</bold> Superlingua of hypopharynx. Scale bars: 200 µm (<bold>A, C–E</bold>); 50 µm (<bold>B</bold>); 100 µm (<bold>F</bold>).</p></caption><graphic xmlns:xlink="http://www.w3.org/1999/xlink" xlink:href="zookeys-1245-041_article-141723__-g029.jpg" position="float" orientation="portrait" xlink:type="simple" id="oo_1373895.jpg"><uri content-type="original_file" xlink:type="simple">https://binary.pensoft.net/fig/1373895</uri></graphic></fig></tp:treatment-sec><ref-list><ref id="B11"><mixed-citation xmlns:xlink="http://www.w3.org/1999/xlink" xlink:type="simple"><person-group><name name-style="western"><surname>Grant</surname><given-names>PM</given-names></name></person-group> (<year>2024</year>) <article-title>Revision of <italic><tp:taxon-name><tp:taxon-name-part taxon-name-part-type="genus">Thraulus</tp:taxon-name-part></tp:taxon-name></italic> Eaton 1881 (<tp:taxon-name><tp:taxon-name-part taxon-name-part-type="order">Ephemeroptera</tp:taxon-name-part></tp:taxon-name>: <tp:taxon-name><tp:taxon-name-part taxon-name-part-type="family">Leptophlebiidae</tp:taxon-name-part></tp:taxon-name>: <tp:taxon-name><tp:taxon-name-part taxon-name-part-type="subfamily">Choroterpinae</tp:taxon-name-part></tp:taxon-name>).</article-title><source>Zootaxa</source><volume>5407</volume>(<issue>1</issue>): <fpage>1</fpage>–<lpage>87</lpage>. <ext-link xlink:href="10.11646/zootaxa.5407.1.1" ext-link-type="doi" xlink:type="simple">https://doi.org/10.11646/zootaxa.5407.1.1</ext-link></mixed-citation></ref></ref-list></tp:taxon-treatment>
