# Supplementary material for: ﻿The Leptophlebiidae of New Guinea (Ephemeroptera, Choroterpinae, Thraulini)
Source: Zookeys. 2025 Jul 15;1245:41–175. doi: 10.3897/zookeys.1245.141723 (PMC12284592; doi:10.3897/zookeys.1245.141723)
Supplement: XML Treatment for Subgenus Thraulus [file zookeys.1245.141723-treatment2.xml]

<!DOCTYPE tp:taxon-treatment
  PUBLIC "-//TaxonX//DTD Taxonomic Treatment Publishing DTD v0 20100105//EN" "tax-treatment-NSO.dtd">
<tp:taxon-treatment xmlns:tp="http://www.plazi.org/taxpub"><tp:treatment-meta><kwd-group><label>Taxon classification</label><kwd>
                <named-content content-type="kingdom">Animalia</named-content>
              </kwd><kwd>
                <named-content content-type="order">Ephemeroptera</named-content>
              </kwd><kwd>
                <named-content content-type="family">Leptophlebiidae</named-content>
              </kwd></kwd-group><mixed-citation publication-type="journal"><person-group><name><surname>Sartori</surname><given-names>Michel</given-names></name><name><surname>Salles</surname><given-names>Frederico F.</given-names></name></person-group><article-title>﻿The <tp:taxon-name><tp:taxon-name-part taxon-name-part-type="family">Leptophlebiidae</tp:taxon-name-part></tp:taxon-name> of New Guinea (<tp:taxon-name><tp:taxon-name-part taxon-name-part-type="order">Ephemeroptera</tp:taxon-name-part></tp:taxon-name>, <tp:taxon-name><tp:taxon-name-part taxon-name-part-type="subfamily">Choroterpinae</tp:taxon-name-part></tp:taxon-name>, <tp:taxon-name><tp:taxon-name-part taxon-name-part-type="tribe">Thraulini</tp:taxon-name-part></tp:taxon-name>)</article-title><source>Zookeys</source><day>15</day><month>07</month><year>2025</year><volume>1245</volume><fpage>41</fpage><lpage>175</lpage><pub-id pub-id-type="doi">10.3897/zookeys.1245.141723</pub-id></mixed-citation></tp:treatment-meta><tp:nomenclature><label>﻿</label><tp:taxon-name>
              <object-id xmlns:xlink="http://www.w3.org/1999/xlink" content-type="arpha" xlink:type="simple">5F268960-C10D-5150-B425-F2F43AD55B2A</object-id>
              <tp:taxon-name-part taxon-name-part-type="infraspecific-rank">Subgenus</tp:taxon-name-part>
              <tp:taxon-name-part taxon-name-part-type="subgenus" reg="Thraulus">Thraulus</tp:taxon-name-part>
            </tp:taxon-name><tp:taxon-authority>Eaton, 1881</tp:taxon-authority></tp:nomenclature><tp:treatment-sec sec-type="diagnosis" id="SECID0E1TAI"><title>Diagnosis.</title><p>Identical to the generic diagnosis, except that gill I is always composed of one or two lanceolate and long lamellae.</p></tp:treatment-sec><tp:treatment-sec sec-type="type species" id="SECID0E6TAI"><title>Type species.</title><p><italic><tp:taxon-name><tp:taxon-name-part taxon-name-part-type="genus" reg="Thraulus">Thraulus</tp:taxon-name-part><tp:taxon-name-part taxon-name-part-type="species" reg="bellus">bellus</tp:taxon-name-part></tp:taxon-name></italic> Eaton, 1881 by original designation.</p></tp:treatment-sec><tp:treatment-sec sec-type="Included species" id="SECID0EQUAI"><title>Included species.</title><list list-type="bullet"><list-item><p><tp:taxon-name><tp:taxon-name-part taxon-name-part-type="genus" reg="Thraulus">Thraulus</tp:taxon-name-part> (<tp:taxon-name-part taxon-name-part-type="subgenus" reg="Thraulus">Thraulus</tp:taxon-name-part>) <tp:taxon-name-part taxon-name-part-type="species" reg="amravati">amravati</tp:taxon-name-part></tp:taxon-name> Vasanth, Subramanian &amp; Selvakumar, 2022 [southern India],
                            </p></list-item><list-item><p><tp:taxon-name><tp:taxon-name-part taxon-name-part-type="genus" reg="Thraulus">T.</tp:taxon-name-part> (<tp:taxon-name-part taxon-name-part-type="subgenus" reg="Thraulus">T.</tp:taxon-name-part>) <tp:taxon-name-part taxon-name-part-type="species" reg="bellus">bellus</tp:taxon-name-part></tp:taxon-name> Eaton, 1881 [Europe],
                            </p></list-item><list-item><p><tp:taxon-name><tp:taxon-name-part taxon-name-part-type="genus" reg="Thraulus">T.</tp:taxon-name-part> (<tp:taxon-name-part taxon-name-part-type="subgenus" reg="Thraulus">T.</tp:taxon-name-part>) <tp:taxon-name-part taxon-name-part-type="species" reg="bishopi">bishopi</tp:taxon-name-part></tp:taxon-name> Peters &amp; Tsui, 1972 [Peninsular Malaysia, Vietnam, southeastern China],
                            </p></list-item><list-item><p><tp:taxon-name><tp:taxon-name-part taxon-name-part-type="genus" reg="Thraulus">T.</tp:taxon-name-part> (<tp:taxon-name-part taxon-name-part-type="subgenus" reg="Thraulus">T.</tp:taxon-name-part>) <tp:taxon-name-part taxon-name-part-type="species" reg="connubialis">connubialis</tp:taxon-name-part></tp:taxon-name> Grant, 2024 [east Malaysia Sabah],
                            </p></list-item><list-item><p><tp:taxon-name><tp:taxon-name-part taxon-name-part-type="genus" reg="Thraulus">T.</tp:taxon-name-part> (<tp:taxon-name-part taxon-name-part-type="subgenus" reg="Thraulus">T.</tp:taxon-name-part>) <tp:taxon-name-part taxon-name-part-type="species" reg="cursus">cursus</tp:taxon-name-part></tp:taxon-name> Grant, 2024 [Japan],
                            </p></list-item><list-item><p><tp:taxon-name><tp:taxon-name-part taxon-name-part-type="genus" reg="Thraulus">T.</tp:taxon-name-part> (<tp:taxon-name-part taxon-name-part-type="subgenus" reg="Thraulus">T.</tp:taxon-name-part>) <tp:taxon-name-part taxon-name-part-type="species" reg="cuspidatus">cuspidatus</tp:taxon-name-part></tp:taxon-name> Vasanth, Subramanian &amp; Selvakumar, 2022 [southern India],
                            </p></list-item><list-item><p><tp:taxon-name><tp:taxon-name-part taxon-name-part-type="genus" reg="Thraulus">T.</tp:taxon-name-part> (<tp:taxon-name-part taxon-name-part-type="subgenus" reg="Thraulus">T.</tp:taxon-name-part>) <tp:taxon-name-part taxon-name-part-type="species" reg="demoulini">demoulini</tp:taxon-name-part></tp:taxon-name> Peters &amp; Tsui, 1973 [Thailand],
                            </p></list-item><list-item><p><tp:taxon-name><tp:taxon-name-part taxon-name-part-type="genus" reg="Thraulus">Th.</tp:taxon-name-part> (<tp:taxon-name-part taxon-name-part-type="subgenus" reg="Thraulus">Th.</tp:taxon-name-part>) <tp:taxon-name-part taxon-name-part-type="species" reg="eloisae">eloisae</tp:taxon-name-part></tp:taxon-name> sp. nov. [Papua New Guinea],
                            </p></list-item><list-item><p><tp:taxon-name><tp:taxon-name-part taxon-name-part-type="genus" reg="Thraulus">T.</tp:taxon-name-part> (<tp:taxon-name-part taxon-name-part-type="subgenus" reg="Thraulus">T.</tp:taxon-name-part>) <tp:taxon-name-part taxon-name-part-type="species" reg="fatuus">fatuus</tp:taxon-name-part></tp:taxon-name> Kang &amp; Yang, 1994 [Taiwan, Japan],
                            </p></list-item><list-item><p><tp:taxon-name><tp:taxon-name-part taxon-name-part-type="genus" reg="Thraulus">T.</tp:taxon-name-part> (<tp:taxon-name-part taxon-name-part-type="subgenus" reg="Thraulus">T.</tp:taxon-name-part>) <tp:taxon-name-part taxon-name-part-type="species" reg="femoratus">femoratus</tp:taxon-name-part></tp:taxon-name> Li, Liu &amp; Zhou, 2006 [southeastern China],
                            </p></list-item><list-item><p><tp:taxon-name><tp:taxon-name-part taxon-name-part-type="genus" reg="Thraulus">Th.</tp:taxon-name-part> (<tp:taxon-name-part taxon-name-part-type="subgenus" reg="Thraulus">Th.</tp:taxon-name-part>) <tp:taxon-name-part taxon-name-part-type="species" reg="granti">granti</tp:taxon-name-part></tp:taxon-name> sp. nov. [Papua New Guinea],
                            </p></list-item><list-item><p><tp:taxon-name><tp:taxon-name-part taxon-name-part-type="genus" reg="Thraulus">T.</tp:taxon-name-part> (<tp:taxon-name-part taxon-name-part-type="subgenus" reg="Thraulus">T.</tp:taxon-name-part>) <tp:taxon-name-part taxon-name-part-type="species" reg="ishiwatai">ishiwatai</tp:taxon-name-part></tp:taxon-name> Grant, 2024 [Japan Okinawa],
                            </p></list-item><list-item><p><tp:taxon-name><tp:taxon-name-part taxon-name-part-type="genus" reg="Thraulus">T.</tp:taxon-name-part> (<tp:taxon-name-part taxon-name-part-type="subgenus" reg="Thraulus">T.</tp:taxon-name-part>) <tp:taxon-name-part taxon-name-part-type="species" reg="jacobusi">jacobusi</tp:taxon-name-part></tp:taxon-name> Srinivasan, Sivaruban &amp; Barathy, 2022 [southern India],
                            </p></list-item><list-item><p><tp:taxon-name><tp:taxon-name-part taxon-name-part-type="genus" reg="Thraulus">Th.</tp:taxon-name-part> (<tp:taxon-name-part taxon-name-part-type="subgenus" reg="Thraulus">Th.</tp:taxon-name-part>) <tp:taxon-name-part taxon-name-part-type="species" reg="longinquus">longinquus</tp:taxon-name-part></tp:taxon-name> sp. nov. [Papua New Guinea],
                            </p></list-item><list-item><p><tp:taxon-name><tp:taxon-name-part taxon-name-part-type="genus" reg="Thraulus">T.</tp:taxon-name-part> (<tp:taxon-name-part taxon-name-part-type="subgenus" reg="Thraulus">T.</tp:taxon-name-part>) <tp:taxon-name-part taxon-name-part-type="species" reg="macilentus">macilentus</tp:taxon-name-part></tp:taxon-name> Kang &amp; Yang, 1994 [Taiwan, Japan],
                            </p></list-item><list-item><p><tp:taxon-name><tp:taxon-name-part taxon-name-part-type="genus" reg="Thraulus">T.</tp:taxon-name-part> (<tp:taxon-name-part taxon-name-part-type="subgenus" reg="Thraulus">T.</tp:taxon-name-part>) <tp:taxon-name-part taxon-name-part-type="species" reg="madagasikarensis">madagasikarensis</tp:taxon-name-part></tp:taxon-name> Grant, 2024 [Madagascar],
                            </p></list-item><list-item><p><tp:taxon-name><tp:taxon-name-part taxon-name-part-type="genus" reg="Thraulus">T.</tp:taxon-name-part> (<tp:taxon-name-part taxon-name-part-type="subgenus" reg="Thraulus">T.</tp:taxon-name-part>) <tp:taxon-name-part taxon-name-part-type="species" reg="mudumalaiensis">mudumalaiensis</tp:taxon-name-part></tp:taxon-name> Soman, 1991 [southern India],
                            </p></list-item><list-item><p><tp:taxon-name><tp:taxon-name-part taxon-name-part-type="genus" reg="Thraulus">Th.</tp:taxon-name-part> (<tp:taxon-name-part taxon-name-part-type="subgenus" reg="Thraulus">Th.</tp:taxon-name-part>) <tp:taxon-name-part taxon-name-part-type="species" reg="nabire">nabire</tp:taxon-name-part></tp:taxon-name> sp. nov. [Indonesia, Papua],
                            </p></list-item><list-item><p><tp:taxon-name><tp:taxon-name-part taxon-name-part-type="genus" reg="Thraulus">T.</tp:taxon-name-part> (<tp:taxon-name-part taxon-name-part-type="subgenus" reg="Thraulus">T.</tp:taxon-name-part>) <tp:taxon-name-part taxon-name-part-type="species" reg="nihonensis">nihonensis</tp:taxon-name-part></tp:taxon-name> Grant, 2024 [Japan Okinawa],
                            </p></list-item><list-item><p><tp:taxon-name><tp:taxon-name-part taxon-name-part-type="genus" reg="Thraulus">Th.</tp:taxon-name-part> (<tp:taxon-name-part taxon-name-part-type="subgenus" reg="Thraulus">Th.</tp:taxon-name-part>) <tp:taxon-name-part taxon-name-part-type="species" reg="noe">noe</tp:taxon-name-part></tp:taxon-name> sp. nov. [Papua New Guinea],
                            </p></list-item><list-item><p><tp:taxon-name><tp:taxon-name-part taxon-name-part-type="genus" reg="Thraulus">Th.</tp:taxon-name-part> (<tp:taxon-name-part taxon-name-part-type="subgenus" reg="Thraulus">Th.</tp:taxon-name-part>) <tp:taxon-name-part taxon-name-part-type="species" reg="ogea">ogea</tp:taxon-name-part></tp:taxon-name> sp. nov. [Papua New Guinea],
                            </p></list-item><list-item><p><tp:taxon-name><tp:taxon-name-part taxon-name-part-type="genus" reg="Thraulus">T.</tp:taxon-name-part> (<tp:taxon-name-part taxon-name-part-type="subgenus" reg="Thraulus">T.</tp:taxon-name-part>) <tp:taxon-name-part taxon-name-part-type="species" reg="plumeus">plumeus</tp:taxon-name-part></tp:taxon-name> Selvakumar, Vasanth &amp; Subramanian, 2022 [northern India],
                            </p></list-item><list-item><p><tp:taxon-name><tp:taxon-name-part taxon-name-part-type="genus" reg="Thraulus">Th.</tp:taxon-name-part> (<tp:taxon-name-part taxon-name-part-type="subgenus" reg="Thraulus">Th.</tp:taxon-name-part>) <tp:taxon-name-part taxon-name-part-type="species" reg="timorensis">timorensis</tp:taxon-name-part></tp:taxon-name> sp. nov. [Indonesia, West Timor],
                            </p></list-item><list-item><p><tp:taxon-name><tp:taxon-name-part taxon-name-part-type="genus" reg="Thraulus">T.</tp:taxon-name-part> (<tp:taxon-name-part taxon-name-part-type="subgenus" reg="Thraulus">T.</tp:taxon-name-part>) <tp:taxon-name-part taxon-name-part-type="species" reg="turbinatus">turbinatus</tp:taxon-name-part></tp:taxon-name> (Ulmer, 1909) [Comoros],
                            </p></list-item><list-item><p><tp:taxon-name><tp:taxon-name-part taxon-name-part-type="genus" reg="Thraulus">T.</tp:taxon-name-part> (<tp:taxon-name-part taxon-name-part-type="subgenus" reg="Thraulus">T.</tp:taxon-name-part>) <tp:taxon-name-part taxon-name-part-type="species" reg="umbrosus">umbrosus</tp:taxon-name-part></tp:taxon-name> Kang &amp; Yang, 1994 [Taiwan],
                            </p></list-item><list-item><p><tp:taxon-name><tp:taxon-name-part taxon-name-part-type="genus" reg="Thraulus">T.</tp:taxon-name-part> (<tp:taxon-name-part taxon-name-part-type="subgenus" reg="Thraulus">T.</tp:taxon-name-part>) <tp:taxon-name-part taxon-name-part-type="species" reg="vellimalaiensis">vellimalaiensis</tp:taxon-name-part></tp:taxon-name> Vasanth, Subramanian &amp; Selvakumar, 2022 [southern India],
                            </p></list-item><list-item><p><tp:taxon-name><tp:taxon-name-part taxon-name-part-type="genus" reg="Thraulus">Th.</tp:taxon-name-part> (<tp:taxon-name-part taxon-name-part-type="subgenus" reg="Thraulus">Th.</tp:taxon-name-part>) <tp:taxon-name-part taxon-name-part-type="species" reg="wemale">wemale</tp:taxon-name-part></tp:taxon-name> sp. nov. [Indonesia, Seram].
                            </p></list-item></list></tp:treatment-sec><tp:treatment-sec sec-type="distribution" id="SECID0EGCBI"><title>Distribution.</title><p>Mainly in the Oriental and Palaearctic regions, with only two species known from the Afrotropical area in the islands of Comoros and Madagascar; the subgenus seems absent from continental Africa south of the Sahara, as well as from Australia.</p></tp:treatment-sec></tp:taxon-treatment>
