# Supplementary material for: ﻿The Leptophlebiidae of New Guinea (Ephemeroptera, Choroterpinae, Thraulini)
Source: Zookeys. 2025 Jul 15;1245:41–175. doi: 10.3897/zookeys.1245.141723 (PMC12284592; doi:10.3897/zookeys.1245.141723)
Supplement: XML Treatment for Thraulus (Thraulus) eloisae [file zookeys.1245.141723-treatment3.xml]

<!DOCTYPE tp:taxon-treatment
  PUBLIC "-//TaxonX//DTD Taxonomic Treatment Publishing DTD v0 20100105//EN" "tax-treatment-NSO.dtd">
<tp:taxon-treatment xmlns:tp="http://www.plazi.org/taxpub"><tp:treatment-meta><kwd-group><label>Taxon classification</label><kwd>
                <named-content content-type="kingdom">Animalia</named-content>
              </kwd><kwd>
                <named-content content-type="order">Ephemeroptera</named-content>
              </kwd><kwd>
                <named-content content-type="family">Leptophlebiidae</named-content>
              </kwd></kwd-group><mixed-citation publication-type="journal"><person-group><name><surname>Sartori</surname><given-names>Michel</given-names></name><name><surname>Salles</surname><given-names>Frederico F.</given-names></name></person-group><article-title>﻿The <tp:taxon-name><tp:taxon-name-part taxon-name-part-type="family">Leptophlebiidae</tp:taxon-name-part></tp:taxon-name> of New Guinea (<tp:taxon-name><tp:taxon-name-part taxon-name-part-type="order">Ephemeroptera</tp:taxon-name-part></tp:taxon-name>, <tp:taxon-name><tp:taxon-name-part taxon-name-part-type="subfamily">Choroterpinae</tp:taxon-name-part></tp:taxon-name>, <tp:taxon-name><tp:taxon-name-part taxon-name-part-type="tribe">Thraulini</tp:taxon-name-part></tp:taxon-name>)</article-title><source>Zookeys</source><day>15</day><month>07</month><year>2025</year><volume>1245</volume><fpage>41</fpage><lpage>175</lpage><pub-id pub-id-type="doi">10.3897/zookeys.1245.141723</pub-id></mixed-citation></tp:treatment-meta><tp:nomenclature><label>﻿</label><tp:taxon-name><object-id xmlns:xlink="http://www.w3.org/1999/xlink" content-type="arpha" xlink:type="simple">673A0BA7-DB47-5123-AC42-8D352F7DF545</object-id><tp:taxon-name-part taxon-name-part-type="genus" reg="Thraulus">Thraulus</tp:taxon-name-part> (<tp:taxon-name-part taxon-name-part-type="subgenus" reg="Thraulus">Thraulus</tp:taxon-name-part>) <tp:taxon-name-part taxon-name-part-type="species" reg="eloisae">eloisae</tp:taxon-name-part><object-id xmlns:xlink="http://www.w3.org/1999/xlink" content-type="zoobank" xlink:type="simple">https://zoobank.org/0730D92D-0EB9-415F-8E2B-599FAF4E249E</object-id></tp:taxon-name><tp:taxon-status xmlns:xlink="http://www.w3.org/1999/xlink" xlink:type="simple"> sp. nov.</tp:taxon-status><xref ref-type="fig" rid="F2">Figs 2A</xref><xref ref-type="fig" rid="F3">, 3</xref><xref ref-type="fig" rid="F4">, 4</xref><xref ref-type="fig" rid="F34">, 34A</xref></tp:nomenclature><tp:treatment-sec sec-type="material" id="SECID0EGEBI"><title>Material examined.</title><p><bold><italic>Holotype</italic>.</bold> • Papua New Guinea, nymph on slide, Eastern Highlands Province, Marawaka, Ande, 1700–1800 m, 09.XI.2006, <named-content xmlns:xlink="http://www.w3.org/1999/xlink" content-type="dwc:verbatimCoordinates" xlink:type="simple"><named-content content-type="geo-json" specific-use="{&#34;type&#34;:&#34;Point&#34;,&#34;coordinates&#34;:[145.830117,-7.028283]}" id="NCID0EUEBI" xlink:type="simple">07°01.697'S, 145°49.807'E</named-content></named-content>, M. Balke and Kinibel col [PNG87], GBIFCH01223087 (<named-content xmlns:xlink="http://www.w3.org/1999/xlink" content-type="dwc:institutional_code" xlink:title="Zoologische Staatssammlung München" xlink:href="http://grbio.org/institution/zoologische-staatssammlung" xlink:type="simple">ZSM</named-content>). <bold><italic>Paratypes</italic>.</bold> 3 nymphs in ethanol, GBIFCH01523471, 2 nymphs entirely mounted on slide, GBIFCH01223090, GBIFCH01223089, same data as holotype (<named-content xmlns:xlink="http://www.w3.org/1999/xlink" content-type="dwc:institutional_code" xlink:title="Naturéum, Department of zoology, Lausanne" xlink:href="http://grbio.org/institution/musee-zoologique-0" xlink:type="simple">MZL</named-content>). • Papua New Guinea, 1 nymph mounted on slide, GBIFCH01223088, Central Province, Woitape, 1500 m, I.2008, <named-content xmlns:xlink="http://www.w3.org/1999/xlink" content-type="dwc:verbatimCoordinates" xlink:type="simple"><named-content content-type="geo-json" specific-use="{&#34;type&#34;:&#34;Point&#34;,&#34;coordinates&#34;:[147.258017,-8.552967]}" id="NCID0EKFBI" xlink:type="simple">08°33.178'S, 147°15.481'E</named-content></named-content>, Posman col [PNG167] (<named-content xmlns:xlink="http://www.w3.org/1999/xlink" content-type="dwc:institutional_code" xlink:title="Naturéum, Department of zoology, Lausanne" xlink:href="http://grbio.org/institution/musee-zoologique-0" xlink:type="simple">MZL</named-content>).</p></tp:treatment-sec><tp:treatment-sec sec-type="Nymph" id="SECID0EUFBI"><title>Nymph.</title><p>Body length, male: 6–6.5 mm; female: 7–7.5 mm.</p></tp:treatment-sec><tp:treatment-sec sec-type="diagnosis" id="SECID0EZFBI"><title>Diagnosis.</title><p>Labrum rectangular, with emargination shallow; proximo-lateral margin of stipes with a single long and stout seta; maxillary palp greatly elongated; outer margin of maxillary palp segment II without stout setae; inner margin of labial palp segment I with 16–18 stout setae; apex of superlingua truncate. Gills II–VI completely fringed with filaments, with ~ 30 filaments on dorsal lamella and ~ 40 on ventral lamella; posterior margin of abdominal segment VIII without denticles; posterolateral projections of the abdomen present on segments VIII–IX.</p></tp:treatment-sec><tp:treatment-sec sec-type="Colouration" id="SECID0E5FBI"><title>Colouration.</title><p><bold><italic>Head</italic></bold> yellowish, greyish between ocelli. Antenna yellowish. Compound eye lower portion black, upper portion brownish orange. Mouth parts pale brown. <bold><italic>Thorax</italic>.</bold> Pronotum pale brown, with greyish areas laterally and medially as in Fig. <xref ref-type="fig" rid="F2">2A</xref>. Mesonotum greyish brown with scattered lighter maculae. Femur fore femur greyish, mid- and hind femur whitish, distal 1/3 washed with grey. Tibia yellowish orange, with apical macula greyish. Tarsi orange to yellow. <bold><italic>Abdomen</italic>.</bold> Terga evenly greyish brown, lighter along the sagittal line. Sterna pale brown. Gills pale brown to greyish brown. Terminal filaments uniformly pale brown.</p><fig id="F2" position="float" orientation="portrait"><object-id xmlns:xlink="http://www.w3.org/1999/xlink" content-type="doi" xlink:type="simple">10.3897/zookeys.1245.141723.figure2</object-id><object-id xmlns:xlink="http://www.w3.org/1999/xlink" content-type="zenodo_dep_id" xlink:type="simple">16020796</object-id><object-id xmlns:xlink="http://www.w3.org/1999/xlink" content-type="arpha" xlink:type="simple">BD0A11AF-65D4-5286-BC35-66D45D07D17B</object-id><label>Figure 2.</label><caption><p>Habitus of <bold>A.</bold><tp:taxon-name><tp:taxon-name-part taxon-name-part-type="genus" reg="Thraulus">Thraulus</tp:taxon-name-part> (<tp:taxon-name-part taxon-name-part-type="subgenus" reg="Thraulus">Thraulus</tp:taxon-name-part>) <tp:taxon-name-part taxon-name-part-type="species" reg="eloisae">eloisae</tp:taxon-name-part></tp:taxon-name> sp. nov. and <bold>B.</bold><tp:taxon-name><tp:taxon-name-part taxon-name-part-type="genus" reg="Thraulus">Thraulus</tp:taxon-name-part> (<tp:taxon-name-part taxon-name-part-type="subgenus" reg="Thraulus">Thraulus</tp:taxon-name-part>) <tp:taxon-name-part taxon-name-part-type="species" reg="granti">granti</tp:taxon-name-part></tp:taxon-name> sp. nov. Scale bars: 1 mm.</p></caption><graphic xmlns:xlink="http://www.w3.org/1999/xlink" xlink:href="zookeys-1245-041_article-141723__-g002.jpg" position="float" orientation="portrait" xlink:type="simple" id="oo_1373868.jpg"><uri content-type="original_file" xlink:type="simple">https://binary.pensoft.net/fig/1373868</uri></graphic></fig></tp:treatment-sec><tp:treatment-sec sec-type="description" id="SECID0ECIBI"><title>Description.</title><p><bold><italic>Head</italic>. <italic>Labrum</italic></bold> rectangular (Fig. <xref ref-type="fig" rid="F3">3A</xref>). Ratio labrum width/clypeus width 0.87–0.90. Ratio labrum width/insertion width 1.08–1.10. Medial emargination shallow with rounded denticles (Fig. <xref ref-type="fig" rid="F3">3B</xref>). Proximal row of setae present, simple. Number of setae on proximal row ~ 75–100. Distal row of setae present, simple. Median part of labrum in ventral view with stout setae in row (Fig. <xref ref-type="fig" rid="F3">3B</xref>). <bold><italic>Mandibles</italic>.</bold> Outer margin with row of setae on distal 2/3. Ending of the row before incisor. Right mandible with 10 or 11 setae below the mola (Fig. <xref ref-type="fig" rid="F3">3C</xref>). <bold><italic>Maxillae</italic>.</bold> Posterior margin of cardo with few long hair-like setae, together with some long and stout setae (Fig. <xref ref-type="fig" rid="F34">34A</xref>). Proximo-lateral margin of stipes with a single long and stout seta. Apical-ventral row with 15–18 pectinate setae. Maxillary palp 1.5 × longer than maxilla; maxillary palp segment II 1.17–1.39 × as long as segment I. Maxillary palp segment III 0.77–0.94 as long as segment I (Fig. <xref ref-type="fig" rid="F3">3D</xref>). Few stout setae on outer margin of segment I. Segment II inner margin with one stout seta. Segment II outer margin without stout setae. Segment III inner margin with three or four stout setae, dorsal surface fully covered with setae, 2.57–2.64 × as long as base width. <bold><italic>Labium</italic>.</bold> Labial palp segment II 0.59–0.71 as long as segment I. Labial palp segment III 0.64–0.71 as long as segment I (Fig. <xref ref-type="fig" rid="F3">3E</xref>). Segment I inner margin with 16–18 stout setae, outer margin with 12–15 stout setae. Segment II outer margin with two or three stout setae. Segment III dorsal face with six or seven stout setae (Fig. <xref ref-type="fig" rid="F3">3F</xref>), 2.00–2.43 × as long as base width. <italic>Hypopharynx</italic> apex of superlingua truncate.</p><fig id="F3" position="float" orientation="portrait"><object-id xmlns:xlink="http://www.w3.org/1999/xlink" content-type="doi" xlink:type="simple">10.3897/zookeys.1245.141723.figure3</object-id><object-id xmlns:xlink="http://www.w3.org/1999/xlink" content-type="zenodo_dep_id" xlink:type="simple">16020847</object-id><object-id xmlns:xlink="http://www.w3.org/1999/xlink" content-type="arpha" xlink:type="simple">0BE414AA-2BE5-5B13-9A68-BDAFE04395F2</object-id><label>Figure 3.</label><caption><p><tp:taxon-name><tp:taxon-name-part taxon-name-part-type="genus" reg="Thraulus">Thraulus</tp:taxon-name-part> (<tp:taxon-name-part taxon-name-part-type="subgenus" reg="Thraulus">Thraulus</tp:taxon-name-part>) <tp:taxon-name-part taxon-name-part-type="species" reg="eloisae">eloisae</tp:taxon-name-part></tp:taxon-name> sp. nov. nymphal mouthparts. <bold>A.</bold> Labrum, dorsal view; <bold>B.</bold> Emargination of the labrum; <bold>C.</bold> Right mandible; <bold>D.</bold> Maxilla; <bold>E.</bold> Labium; <bold>F.</bold> Labial palp, segment III. Scale bars: 200 µm (<bold>A, C–E</bold>); 50 µm (<bold>B, F</bold>).</p></caption><graphic xmlns:xlink="http://www.w3.org/1999/xlink" xlink:href="zookeys-1245-041_article-141723__-g003.jpg" position="float" orientation="portrait" xlink:type="simple" id="oo_1373869.jpg"><uri content-type="original_file" xlink:type="simple">https://binary.pensoft.net/fig/1373869</uri></graphic></fig><p><bold><italic>Thorax</italic>.</bold> Dorsal margin of femur with a row of long, stout, pointed setae; submarginal row with setae as long as those of dorsal margin (Fig. <xref ref-type="fig" rid="F4">4A</xref>); ventral margin with short, blunt, stout setae and a submarginal row of long, pointed, stout setae, except on hind leg where they are short and blunt (Fig. <xref ref-type="fig" rid="F4">4B</xref>); central area of upper surface with few long pointed setae. Fore tibia with several rows of numerous simple feathered setae on ventral margin; outer margin with few hair-like setae; middle tibia with two rows of long pointed setae on ventral margin, outer margin with few hair-like setae; hind tibia with a row of long thin setae on ventral margin, upper and lower surfaces covered with simple and some feathered setae, outer margin with short and long, pointed, stout setae. Tarsal claw straight with 5–8 minutes denticles subequal in length (Fig. <xref ref-type="fig" rid="F4">4C</xref>).</p><fig id="F4" position="float" orientation="portrait"><object-id xmlns:xlink="http://www.w3.org/1999/xlink" content-type="doi" xlink:type="simple">10.3897/zookeys.1245.141723.figure4</object-id><object-id xmlns:xlink="http://www.w3.org/1999/xlink" content-type="zenodo_dep_id" xlink:type="simple">16020901</object-id><object-id xmlns:xlink="http://www.w3.org/1999/xlink" content-type="arpha" xlink:type="simple">F915A63C-56A1-5DCE-ADD9-76D0E5A71A69</object-id><label>Figure 4.</label><caption><p><tp:taxon-name><tp:taxon-name-part taxon-name-part-type="genus" reg="Thraulus">Thraulus</tp:taxon-name-part> (<tp:taxon-name-part taxon-name-part-type="subgenus" reg="Thraulus">Thraulus</tp:taxon-name-part>) <tp:taxon-name-part taxon-name-part-type="species" reg="eloisae">eloisae</tp:taxon-name-part></tp:taxon-name> sp. nov. thorax and abdomen. <bold>A.</bold> Fore femur; <bold>B.</bold> Hind femur; <bold>C.</bold> Claw; <bold>D.</bold> Posterior margin of tergite IX; <bold>E.</bold> Gill IV; <bold>F.</bold> Gill VII. Scale bars: 200 µm (<bold>A, B</bold>); 50 µm (<bold>C, D</bold>).</p></caption><graphic xmlns:xlink="http://www.w3.org/1999/xlink" xlink:href="zookeys-1245-041_article-141723__-g004.jpg" position="float" orientation="portrait" xlink:type="simple" id="oo_1373870.jpg"><uri content-type="original_file" xlink:type="simple">https://binary.pensoft.net/fig/1373870</uri></graphic></fig><p><bold><italic>Abdomen</italic>.</bold> Gill I with single bifid lamella. Gills II to VII with dorsal and ventral lamellae, ventral lamella smaller. Gills II–VI with upper lamella lacking filaments on basal half of outer margin, with ~ 25–30 short filaments, lower lamella with ~ 35–40 short filaments (Fig. <xref ref-type="fig" rid="F4">4E</xref>); on both lamellae apical filament much longer than the others; gill VII small, with narrow lamellae ending with a single filament (Fig. <xref ref-type="fig" rid="F4">4F</xref>). Posterior margin of terga IX with denticles (Fig. <xref ref-type="fig" rid="F4">4D</xref>). Posterior margin of terga V–VIII without denticles. Posterolateral projections present on segments VIII and IX.</p></tp:treatment-sec><tp:treatment-sec sec-type="etymology" id="SECID0E4NBI"><title>Derivatio nominis.</title><p>This species is dedicated to Eloïse Sartori, daughter of the first author.</p></tp:treatment-sec><tp:treatment-sec><!--Section generated to contain objects referenced in tp:taxon-treatment.--><fig id="F34" position="float" orientation="portrait"><object-id xmlns:xlink="http://www.w3.org/1999/xlink" content-type="doi" xlink:type="simple">10.3897/zookeys.1245.141723.figure34</object-id><object-id xmlns:xlink="http://www.w3.org/1999/xlink" content-type="zenodo_dep_id" xlink:type="simple">16020875</object-id><object-id xmlns:xlink="http://www.w3.org/1999/xlink" content-type="arpha" xlink:type="simple">4F7E8BE4-8758-5CC4-96C2-F0D13DB8E623</object-id><label>Figure 34.</label><caption><p>
                  Maxillae: posterior margin of cardo (<bold>A–D</bold>) and proximo-lateral margin of stipes (<bold>E–L</bold>). <bold>A.</bold><tp:taxon-name><tp:taxon-name-part taxon-name-part-type="genus" reg="Thraulus">Thraulus</tp:taxon-name-part> (<tp:taxon-name-part taxon-name-part-type="subgenus" reg="Thraulus">Thraulus</tp:taxon-name-part>) <tp:taxon-name-part taxon-name-part-type="species" reg="eloisae">eloisae</tp:taxon-name-part></tp:taxon-name> sp. nov.; <bold>B.</bold><tp:taxon-name><tp:taxon-name-part taxon-name-part-type="genus" reg="Thraulus">Thraulus</tp:taxon-name-part> (<tp:taxon-name-part taxon-name-part-type="subgenus" reg="Masharikella">Masharikella</tp:taxon-name-part>) <tp:taxon-name-part taxon-name-part-type="species" reg="iteris">iteris</tp:taxon-name-part></tp:taxon-name> sp.nov.; <bold>C.</bold><italic><tp:taxon-name><tp:taxon-name-part taxon-name-part-type="genus" reg="Nonnullidens">Nonnullidens</tp:taxon-name-part><tp:taxon-name-part taxon-name-part-type="species" reg="fuyugensis">fuyugensis</tp:taxon-name-part></tp:taxon-name></italic> sp.nov. <bold>D</bold><italic><tp:taxon-name><tp:taxon-name-part taxon-name-part-type="genus" reg="Kosminympha">Kosminympha</tp:taxon-name-part><tp:taxon-name-part taxon-name-part-type="species" reg="kalamorum">kalamorum</tp:taxon-name-part></tp:taxon-name></italic> sp. nov.; <bold>E.</bold><tp:taxon-name><tp:taxon-name-part taxon-name-part-type="genus" reg="Thraulus">Thraulus</tp:taxon-name-part> (<tp:taxon-name-part taxon-name-part-type="subgenus" reg="Thraulus">Thraulus</tp:taxon-name-part>) <tp:taxon-name-part taxon-name-part-type="species" reg="timorensis">timorensis</tp:taxon-name-part></tp:taxon-name> sp. nov.; <bold>F.</bold><tp:taxon-name><tp:taxon-name-part taxon-name-part-type="genus" reg="Thraulus">Thraulus</tp:taxon-name-part> (<tp:taxon-name-part taxon-name-part-type="subgenus" reg="Masharikella">Masharikella</tp:taxon-name-part>) <tp:taxon-name-part taxon-name-part-type="species" reg="johannisluci">johannisluci</tp:taxon-name-part></tp:taxon-name> sp. nov. <bold>G</bold><tp:taxon-name><tp:taxon-name-part taxon-name-part-type="genus" reg="Thraulus">Thraulus</tp:taxon-name-part> (<tp:taxon-name-part taxon-name-part-type="subgenus" reg="Masharikella">Masharikella</tp:taxon-name-part>) <tp:taxon-name-part taxon-name-part-type="species" reg="pascalae">pascalae</tp:taxon-name-part></tp:taxon-name> sp. nov.; <bold>H.</bold><italic><tp:taxon-name><tp:taxon-name-part taxon-name-part-type="genus" reg="Nonnullidens">Nonnullidens</tp:taxon-name-part></tp:taxon-name></italic> sp. A; <bold>I.</bold><italic><tp:taxon-name><tp:taxon-name-part taxon-name-part-type="genus" reg="Nonnullidens">Nonnullidens</tp:taxon-name-part><tp:taxon-name-part taxon-name-part-type="species" reg="moiorum">moiorum</tp:taxon-name-part></tp:taxon-name></italic> sp.nov.; <bold>J.</bold><italic><tp:taxon-name><tp:taxon-name-part taxon-name-part-type="genus" reg="Kosminympha">Kosminympha</tp:taxon-name-part><tp:taxon-name-part taxon-name-part-type="species" reg="paulinae">paulinae</tp:taxon-name-part></tp:taxon-name></italic> sp. nov.; <bold>K.</bold><italic><tp:taxon-name><tp:taxon-name-part taxon-name-part-type="genus" reg="Kosminympha">Kosminympha</tp:taxon-name-part><tp:taxon-name-part taxon-name-part-type="species" reg="balkei">balkei</tp:taxon-name-part></tp:taxon-name></italic> sp. nov.; <bold>L.</bold><italic><tp:taxon-name><tp:taxon-name-part taxon-name-part-type="genus" reg="Kosminympha">Kosminympha</tp:taxon-name-part><tp:taxon-name-part taxon-name-part-type="species" reg="baruya">baruya</tp:taxon-name-part></tp:taxon-name></italic> sp. nov.</p></caption><graphic xmlns:xlink="http://www.w3.org/1999/xlink" xlink:href="zookeys-1245-041_article-141723__-g034.jpg" position="float" orientation="portrait" xlink:type="simple" id="oo_1373900.jpg"><uri content-type="original_file" xlink:type="simple">https://binary.pensoft.net/fig/1373900</uri></graphic></fig></tp:treatment-sec></tp:taxon-treatment>
