# Supplementary material for: ﻿The Leptophlebiidae of New Guinea (Ephemeroptera, Choroterpinae, Thraulini)
Source: Zookeys. 2025 Jul 15;1245:41–175. doi: 10.3897/zookeys.1245.141723 (PMC12284592; doi:10.3897/zookeys.1245.141723)
Supplement: XML Treatment for Thraulus (Thraulus) granti [file zookeys.1245.141723-treatment4.xml]

<!DOCTYPE tp:taxon-treatment
  PUBLIC "-//TaxonX//DTD Taxonomic Treatment Publishing DTD v0 20100105//EN" "tax-treatment-NSO.dtd">
<tp:taxon-treatment xmlns:tp="http://www.plazi.org/taxpub"><tp:treatment-meta><kwd-group><label>Taxon classification</label><kwd>
                <named-content content-type="kingdom">Animalia</named-content>
              </kwd><kwd>
                <named-content content-type="order">Ephemeroptera</named-content>
              </kwd><kwd>
                <named-content content-type="family">Leptophlebiidae</named-content>
              </kwd></kwd-group><mixed-citation publication-type="journal"><person-group><name><surname>Sartori</surname><given-names>Michel</given-names></name><name><surname>Salles</surname><given-names>Frederico F.</given-names></name></person-group><article-title>﻿The <tp:taxon-name><tp:taxon-name-part taxon-name-part-type="family">Leptophlebiidae</tp:taxon-name-part></tp:taxon-name> of New Guinea (<tp:taxon-name><tp:taxon-name-part taxon-name-part-type="order">Ephemeroptera</tp:taxon-name-part></tp:taxon-name>, <tp:taxon-name><tp:taxon-name-part taxon-name-part-type="subfamily">Choroterpinae</tp:taxon-name-part></tp:taxon-name>, <tp:taxon-name><tp:taxon-name-part taxon-name-part-type="tribe">Thraulini</tp:taxon-name-part></tp:taxon-name>)</article-title><source>Zookeys</source><day>15</day><month>07</month><year>2025</year><volume>1245</volume><fpage>41</fpage><lpage>175</lpage><pub-id pub-id-type="doi">10.3897/zookeys.1245.141723</pub-id></mixed-citation></tp:treatment-meta><tp:nomenclature><label>﻿</label><tp:taxon-name><object-id xmlns:xlink="http://www.w3.org/1999/xlink" content-type="arpha" xlink:type="simple">4C6BE539-23B6-5C4F-9C1A-7BAB34A52F25</object-id><tp:taxon-name-part taxon-name-part-type="genus" reg="Thraulus">Thraulus</tp:taxon-name-part> (<tp:taxon-name-part taxon-name-part-type="subgenus" reg="Thraulus">Thraulus</tp:taxon-name-part>) <tp:taxon-name-part taxon-name-part-type="species" reg="granti">granti</tp:taxon-name-part><object-id xmlns:xlink="http://www.w3.org/1999/xlink" content-type="zoobank" xlink:type="simple">https://zoobank.org/9E6E09E9-7B68-425A-8175-0470C684C9EF</object-id></tp:taxon-name><tp:taxon-status xmlns:xlink="http://www.w3.org/1999/xlink" xlink:type="simple"> sp. nov.</tp:taxon-status><xref ref-type="fig" rid="F2">Figs 2B</xref><xref ref-type="fig" rid="F5">, 5</xref><xref ref-type="fig" rid="F6">, 6</xref></tp:nomenclature><tp:treatment-sec sec-type="material" id="SECID0EZPBI"><title>Material examined.</title><p><bold><italic>Holotype</italic>.</bold> • Papua New Guinea, nymph on slide, Enga Province, Kumul Lodge at foot of Mt Hagen, 2700 m, 05.XII.2006, <named-content xmlns:xlink="http://www.w3.org/1999/xlink" content-type="dwc:verbatimCoordinates" xlink:type="simple"><named-content content-type="geo-json" specific-use="{&#34;type&#34;:&#34;Point&#34;,&#34;coordinates&#34;:[143.979350,-5.792467]}" id="NCID0EHQBI" xlink:type="simple">05°47.548'S, 143°58.761'E</named-content></named-content>, M. Balke and Kinibel col [PNG124], GBIFCH01223092 (<named-content xmlns:xlink="http://www.w3.org/1999/xlink" content-type="dwc:institutional_code" xlink:title="Zoologische Staatssammlung München" xlink:href="http://grbio.org/institution/zoologische-staatssammlung" xlink:type="simple">ZSM</named-content>). <bold><italic>Paratypes</italic>.</bold> 4 nymphs in ethanol, GBIFCH01523472, 1 nymph entirely mounted on slide, GBIFCH01223093, same data as holotype (<named-content xmlns:xlink="http://www.w3.org/1999/xlink" content-type="dwc:institutional_code" xlink:title="Naturéum, Department of zoology, Lausanne" xlink:href="http://grbio.org/institution/musee-zoologique-0" xlink:type="simple">MZL</named-content>). • Papua New Guinea, one nymph on slide, GBIFCH01223094, Central Province, Kokoda trek, 1390 m, I.2006, <named-content xmlns:xlink="http://www.w3.org/1999/xlink" content-type="dwc:verbatimCoordinates" xlink:type="simple"><named-content content-type="geo-json" specific-use="{&#34;type&#34;:&#34;Point&#34;,&#34;coordinates&#34;:[147.737533,-9.005633]}" id="NCID0E4QBI" xlink:type="simple">09°00.338'S, 147°44.252'E</named-content></named-content>, Posman col. [PNG173] (<named-content xmlns:xlink="http://www.w3.org/1999/xlink" content-type="dwc:institutional_code" xlink:title="Naturéum, Department of zoology, Lausanne" xlink:href="http://grbio.org/institution/musee-zoologique-0" xlink:type="simple">MZL</named-content>).</p></tp:treatment-sec><tp:treatment-sec sec-type="Nymph" id="SECID0EHRBI"><title>Nymph.</title><p>Body length, female: 10.5–11 mm.</p></tp:treatment-sec><tp:treatment-sec sec-type="diagnosis" id="SECID0EMRBI"><title>Diagnosis.</title><p>Labrum cordiform, medial emargination shallow with flat denticles; dorsal face of labrum with a simple row in distal position; median part of labrum in ventral view with stout setae in row; apical ventral row of maxilla composed of 19–23 pectinate setae; tarsal claw with 7–10 teeth; gill lamellae on segments II–VI with &gt; 25 filaments each; posterolateral projections of the abdomen present on segments VII–IX.</p></tp:treatment-sec><tp:treatment-sec sec-type="Colouration" id="SECID0ERRBI"><title>Colouration.</title><p><bold><italic>Head</italic>.</bold> Pale brown, medium brown between ocelli. Antenna broken. Mouth parts pale brown. <bold><italic>Thorax</italic>.</bold> Pronotum yellowish brown, washed with greyish maculae laterally and medially as in Fig. <xref ref-type="fig" rid="F2">2B</xref>. Mesonotum greyish brown with scattered lighter maculae; anterolateral base of forewing pads with a blackish dot. Femur yellowish with distal 1/3 greyish; forefemur also with a middle greyish band. Tibia yellowish, apex of fore tibia greyish. Tarsi yellowish. <bold><italic>Abdomen</italic>.</bold> Terga evenly greyish brown with a pair of lighter maculae on segments II–VII; segments VIII and IX darker, segment X lighter. Sterna yellowish grey in the middle, yellowish on sides, segments VIII and IX darker, brownish. Gills greyish brown, upper lamella darker. Terminal filaments uniformly yellowish.</p></tp:treatment-sec><tp:treatment-sec sec-type="description" id="SECID0EISBI"><title>Description.</title><p><bold><italic>Head</italic>. <italic>Labrum</italic></bold> cordiform (Fig. <xref ref-type="fig" rid="F5">5A</xref>). Ratio labrum width/clypeus width 0.90–0.95. Ratio labrum width/insertion width 1.23–1.24. Medial emargination shallow with flat denticles. Proximal row of setae present, simple. Number of setae on proximal row ~ 26–40. Distal row of setae present, simple. Median part of labrum in ventral view with stout setae in row (Fig. <xref ref-type="fig" rid="F5">5B</xref>). <bold><italic>Mandibles</italic>.</bold> Outer margin with row of setae on distal 2/3. Ending of the row near incisor. Right mandible with 10–17 setae below the mola (Fig. <xref ref-type="fig" rid="F5">5C</xref>). <bold><italic>Maxillae</italic>.</bold> Posterior margin of cardo with few hair-like setae and three or four stout and long setae in submarginal position. Proximo-lateral margin of stipes with a single long and stout seta. Apical-ventral row with 19–23 pectinate setae. Maxillary palp segment II 0.89–1.00 as long as segment I. Maxillary palp segment III 0.67–0.80 as long as segment I (Fig. <xref ref-type="fig" rid="F5">5D</xref>). Stout setae on outer margin of segment I absent. Segment II inner margin with 3–7 stout setae, outer margin with 3–5 stout setae. Segment III inner margin with four or five stout setae, dorsal surface with few setae at apex, 1.60–2.10 × as long as base width. <bold><italic>Labium</italic>.</bold> Labial palp segment II 0.69–0.74 as long as segment I. Labial palp segment III 0.96–0.86 as long as segment I (Fig. <xref ref-type="fig" rid="F5">5E</xref>). Segment I inner margin with 9–15 stout setae, outer margin with 15–20 stout setae. Segment II outer margin with two to four stout setae. Segment III dorsal face with five or six setae, 3.00–3.38 × as long as base width. <bold><italic>Hypopharynx</italic>.</bold> Apex of superlingua truncate (Fig. <xref ref-type="fig" rid="F5">5F</xref>).</p><fig id="F5" position="float" orientation="portrait"><object-id xmlns:xlink="http://www.w3.org/1999/xlink" content-type="doi" xlink:type="simple">10.3897/zookeys.1245.141723.figure5</object-id><object-id xmlns:xlink="http://www.w3.org/1999/xlink" content-type="zenodo_dep_id" xlink:type="simple">16020947</object-id><object-id xmlns:xlink="http://www.w3.org/1999/xlink" content-type="arpha" xlink:type="simple">FE8D6D73-7B6B-5C8A-9BDF-049893A5098B</object-id><label>Figure 5.</label><caption><p><tp:taxon-name><tp:taxon-name-part taxon-name-part-type="genus" reg="Thraulus">Thraulus</tp:taxon-name-part> (<tp:taxon-name-part taxon-name-part-type="subgenus" reg="Thraulus">Thraulus</tp:taxon-name-part>) <tp:taxon-name-part taxon-name-part-type="species" reg="granti">granti</tp:taxon-name-part></tp:taxon-name> sp. nov. nymphal mouthparts. <bold>A.</bold> Labrum, dorsal view; <bold>B.</bold> Emargination of the labrum; <bold>C.</bold> Right mandible; <bold>D.</bold> Maxilla <bold>E.</bold> Labium <bold>F.</bold> Superlingua of hypopharynx. Scale bars: 200 µm (<bold>A, C–E</bold>); 50 µm (<bold>B</bold>); 100 µm (<bold>F</bold>).</p></caption><graphic xmlns:xlink="http://www.w3.org/1999/xlink" xlink:href="zookeys-1245-041_article-141723__-g005.jpg" position="float" orientation="portrait" xlink:type="simple" id="oo_1373871.jpg"><uri content-type="original_file" xlink:type="simple">https://binary.pensoft.net/fig/1373871</uri></graphic></fig><p><bold><italic>Thorax</italic>.</bold> Dorsal margin of femur with a row of long, stout, pointed setae; irregular submarginal row with setae as long as or half the size of those of dorsal margin (Fig. <xref ref-type="fig" rid="F6">6A</xref>); ventral margin with shorter, stout setae and a submarginal row of long and pointed stout setae, except on hind leg where those on ventral margin are short and blunt (Fig. <xref ref-type="fig" rid="F6">6B</xref>); central area of upper surface with few long, pointed setae somewhat arranged in a longitudinal row. Fore tibia with several rows of numerous simple, feathered setae on ventral margin; outer margin of fore tibia with few hair-like setae; middle tibia with two rows of long, pointed setae on ventral margin, outer margin with numerous hair-like setae; hind tibia with a row of long thin setae on ventral margin, upper and lower surface covered with simple and some feathered setae, outer margin with short and long, pointed, stout setae. Tarsal claw straight with 7–10 denticles progressively larger apically (Fig. <xref ref-type="fig" rid="F6">6C</xref>).</p><fig id="F6" position="float" orientation="portrait"><object-id xmlns:xlink="http://www.w3.org/1999/xlink" content-type="doi" xlink:type="simple">10.3897/zookeys.1245.141723.figure6</object-id><object-id xmlns:xlink="http://www.w3.org/1999/xlink" content-type="zenodo_dep_id" xlink:type="simple">16020999</object-id><object-id xmlns:xlink="http://www.w3.org/1999/xlink" content-type="arpha" xlink:type="simple">2140004E-6382-5B28-AD04-544B0A735A41</object-id><label>Figure 6.</label><caption><p><tp:taxon-name><tp:taxon-name-part taxon-name-part-type="genus" reg="Thraulus">Thraulus</tp:taxon-name-part> (<tp:taxon-name-part taxon-name-part-type="subgenus" reg="Thraulus">Thraulus</tp:taxon-name-part>) <tp:taxon-name-part taxon-name-part-type="species" reg="granti">granti</tp:taxon-name-part></tp:taxon-name> sp. nov. thorax and abdomen. <bold>A.</bold> Fore femur; <bold>B.</bold> Hind femur; <bold>C.</bold> Claw; <bold>D.</bold> Posterior margin of tergite IX; <bold>E.</bold> Posterior margin of tergite VIII; <bold>F.</bold> Gill IV; <bold>G.</bold> Gill VII. Scale bars: 200 µm (<bold>A, B</bold>); 100 µm (<bold>C</bold>); 50 µm (<bold>D, E</bold>).</p></caption><graphic xmlns:xlink="http://www.w3.org/1999/xlink" xlink:href="zookeys-1245-041_article-141723__-g006.jpg" position="float" orientation="portrait" xlink:type="simple" id="oo_1373872.jpg"><uri content-type="original_file" xlink:type="simple">https://binary.pensoft.net/fig/1373872</uri></graphic></fig><p><bold><italic>Abdomen</italic>.</bold> Gill I with single bifid lamella. Gills II–VII with dorsal and ventral lamellae, dorsal lamella smaller. Gill II–VI with upper and lower lamella entirely bordered with ~ 30 short filaments (Fig. <xref ref-type="fig" rid="F6">6F</xref>); gill VII with ~ 15 filaments and ~ 10 filaments on upper and lower lamellae, respectively (Fig. <xref ref-type="fig" rid="F6">6G</xref>). Posterior margin of terga IX with minute denticles (Fig. <xref ref-type="fig" rid="F6">6D</xref>), or with small denticles. Posterior margin of terga VIII with minute denticles (Fig. <xref ref-type="fig" rid="F6">6E</xref>). Posterior margin of terga V–VII without denticles. Posterolateral projections present on segments VII–IX.</p></tp:treatment-sec><tp:treatment-sec sec-type="etymology" id="SECID0EHYBI"><title>Derivatio nominis.</title><p>This species is dedicated to Prof. Peter Grant (SWOSU, Oklahoma, USA) for his outstanding contribution to the study of the genus <italic><tp:taxon-name><tp:taxon-name-part taxon-name-part-type="genus" reg="Thraulus">Thraulus</tp:taxon-name-part></tp:taxon-name></italic>.</p></tp:treatment-sec><tp:treatment-sec><!--Section generated to contain objects referenced in tp:taxon-treatment.--><fig id="F2" position="float" orientation="portrait"><object-id xmlns:xlink="http://www.w3.org/1999/xlink" content-type="doi" xlink:type="simple">10.3897/zookeys.1245.141723.figure2</object-id><object-id xmlns:xlink="http://www.w3.org/1999/xlink" content-type="zenodo_dep_id" xlink:type="simple">16020796</object-id><object-id xmlns:xlink="http://www.w3.org/1999/xlink" content-type="arpha" xlink:type="simple">BD0A11AF-65D4-5286-BC35-66D45D07D17B</object-id><label>Figure 2.</label><caption><p>Habitus of <bold>A.</bold><tp:taxon-name><tp:taxon-name-part taxon-name-part-type="genus" reg="Thraulus">Thraulus</tp:taxon-name-part> (<tp:taxon-name-part taxon-name-part-type="subgenus" reg="Thraulus">Thraulus</tp:taxon-name-part>) <tp:taxon-name-part taxon-name-part-type="species" reg="eloisae">eloisae</tp:taxon-name-part></tp:taxon-name> sp. nov. and <bold>B.</bold><tp:taxon-name><tp:taxon-name-part taxon-name-part-type="genus" reg="Thraulus">Thraulus</tp:taxon-name-part> (<tp:taxon-name-part taxon-name-part-type="subgenus" reg="Thraulus">Thraulus</tp:taxon-name-part>) <tp:taxon-name-part taxon-name-part-type="species" reg="granti">granti</tp:taxon-name-part></tp:taxon-name> sp. nov. Scale bars: 1 mm.</p></caption><graphic xmlns:xlink="http://www.w3.org/1999/xlink" xlink:href="zookeys-1245-041_article-141723__-g002.jpg" position="float" orientation="portrait" xlink:type="simple" id="oo_1373868.jpg"><uri content-type="original_file" xlink:type="simple">https://binary.pensoft.net/fig/1373868</uri></graphic></fig></tp:treatment-sec></tp:taxon-treatment>
