# Supplementary material for: ﻿The Leptophlebiidae of New Guinea (Ephemeroptera, Choroterpinae, Thraulini)
Source: Zookeys. 2025 Jul 15;1245:41–175. doi: 10.3897/zookeys.1245.141723 (PMC12284592; doi:10.3897/zookeys.1245.141723)
Supplement: XML Treatment for Thraulus (Thraulus) longinquus [file zookeys.1245.141723-treatment5.xml]

<!DOCTYPE tp:taxon-treatment
  PUBLIC "-//TaxonX//DTD Taxonomic Treatment Publishing DTD v0 20100105//EN" "tax-treatment-NSO.dtd">
<tp:taxon-treatment xmlns:tp="http://www.plazi.org/taxpub"><tp:treatment-meta><kwd-group><label>Taxon classification</label><kwd>
                <named-content content-type="kingdom">Animalia</named-content>
              </kwd><kwd>
                <named-content content-type="order">Ephemeroptera</named-content>
              </kwd><kwd>
                <named-content content-type="family">Leptophlebiidae</named-content>
              </kwd></kwd-group><mixed-citation publication-type="journal"><person-group><name><surname>Sartori</surname><given-names>Michel</given-names></name><name><surname>Salles</surname><given-names>Frederico F.</given-names></name></person-group><article-title>﻿The <tp:taxon-name><tp:taxon-name-part taxon-name-part-type="family">Leptophlebiidae</tp:taxon-name-part></tp:taxon-name> of New Guinea (<tp:taxon-name><tp:taxon-name-part taxon-name-part-type="order">Ephemeroptera</tp:taxon-name-part></tp:taxon-name>, <tp:taxon-name><tp:taxon-name-part taxon-name-part-type="subfamily">Choroterpinae</tp:taxon-name-part></tp:taxon-name>, <tp:taxon-name><tp:taxon-name-part taxon-name-part-type="tribe">Thraulini</tp:taxon-name-part></tp:taxon-name>)</article-title><source>Zookeys</source><day>15</day><month>07</month><year>2025</year><volume>1245</volume><fpage>41</fpage><lpage>175</lpage><pub-id pub-id-type="doi">10.3897/zookeys.1245.141723</pub-id></mixed-citation></tp:treatment-meta><tp:nomenclature><label>﻿</label><tp:taxon-name><object-id xmlns:xlink="http://www.w3.org/1999/xlink" content-type="arpha" xlink:type="simple">FCCCD12E-5C33-593F-B5CC-41CF983A4D9E</object-id><tp:taxon-name-part taxon-name-part-type="genus" reg="Thraulus">Thraulus</tp:taxon-name-part> (<tp:taxon-name-part taxon-name-part-type="subgenus" reg="Thraulus">Thraulus</tp:taxon-name-part>) <tp:taxon-name-part taxon-name-part-type="species" reg="longinquus">longinquus</tp:taxon-name-part><object-id xmlns:xlink="http://www.w3.org/1999/xlink" content-type="zoobank" xlink:type="simple">https://zoobank.org/E66693AF-FDC7-44F9-9AA6-54CF5AAB4F5D</object-id></tp:taxon-name><tp:taxon-status xmlns:xlink="http://www.w3.org/1999/xlink" xlink:type="simple"> sp. nov.</tp:taxon-status><xref ref-type="fig" rid="F7">Figs 7</xref><xref ref-type="fig" rid="F8">, 8</xref></tp:nomenclature><tp:treatment-sec sec-type="material" id="SECID0EH1BI"><title>Material examined.</title><p><bold><italic>Holotype</italic>.</bold> • Papua New Guinea, nymph on slide, Madang Province, Aiome area, 130 m, 11.III.2007, <named-content xmlns:xlink="http://www.w3.org/1999/xlink" content-type="dwc:verbatimCoordinates" xlink:type="simple"><named-content content-type="geo-json" specific-use="{&#34;type&#34;:&#34;Point&#34;,&#34;coordinates&#34;:[144.713333,-5.176550]}" id="NCID0EV1BI" xlink:type="simple">05°10.593'S, 144°42.800'E</named-content></named-content>, Kinibel col [PNG156], GBIFCH01223098 (<named-content xmlns:xlink="http://www.w3.org/1999/xlink" content-type="dwc:institutional_code" xlink:title="Zoologische Staatssammlung München" xlink:href="http://grbio.org/institution/zoologische-staatssammlung" xlink:type="simple">ZSM</named-content>). <bold><italic>Paratype</italic>.</bold> • Papua New Guinea, one nymph in ethanol, GBIFCH01523473, same data as holotype (<named-content xmlns:xlink="http://www.w3.org/1999/xlink" content-type="dwc:institutional_code" xlink:title="Naturéum, Department of zoology, Lausanne" xlink:href="http://grbio.org/institution/musee-zoologique-0" xlink:type="simple">MZL</named-content>).</p></tp:treatment-sec><tp:treatment-sec sec-type="Nymph" id="SECID0EI2BI"><title>Nymph.</title><p>Body length, male: 5.5 mm.</p></tp:treatment-sec><tp:treatment-sec sec-type="diagnosis" id="SECID0EN2BI"><title>Diagnosis.</title><p>Labrum cordiform, medial emargination shallow with flat denticles; dorsal face of labrum with a simple row in distal position; median part of labrum in ventral view with stout setae in row; apical ventral row of maxilla composed of 17 pectinate setae; tarsal claw with six teeth; gill lamellae on segments II–VI with &gt; 25 filaments each; posterolateral projections of the abdomen present on segments VII–IX.</p></tp:treatment-sec><tp:treatment-sec sec-type="Colouration" id="SECID0ES2BI"><title>Colouration.</title><p><bold><italic>Head</italic>.</bold> Yellowish brown, medium brown between ocelli. Antenna yellowish, pedicel dark brown. Compound eye lower portion black, upper portion medium brown. Mouth parts yellowish brown. <bold><italic>Thorax</italic>.</bold> Pronotum pale brown washed with medium brown. Mesonotum pale brown washed with medium brown. Femur whitish, apex tinted with dark brown. Tibia whitish. Tarsi yellowish. <bold><italic>Abdomen</italic>.</bold> Terga uniformly dark brown, sagittal line somewhat paler. Sterna greyish brown. Gills lamellae pale grey, filaments greyish purple. Terminal filaments broken.</p></tp:treatment-sec><tp:treatment-sec sec-type="description" id="SECID0EF3BI"><title>Description.</title><p><bold><italic>Head</italic>. <italic>Labrum</italic></bold> cordiform (Fig. <xref ref-type="fig" rid="F7">7A</xref>). Ratio labrum width/clypeus width 0.91. Ratio labrum width/insertion width 1.21. Medial emargination shallow with flat denticles. Proximal row of setae present, simple. Number of setae on proximal row ~ 24. Distal row of setae present, simple. Median part of labrum in ventral view with stout setae in row (Fig. <xref ref-type="fig" rid="F7">7B</xref>). <bold><italic>Mandibles</italic>.</bold> Outer margin with middle and distal tuft of setae. Right mandible with 12 setae below the mola (Fig. <xref ref-type="fig" rid="F7">7C</xref>). <bold><italic>Maxillae</italic>.</bold> Posterior margin of cardo broken. Proximo-lateral margin of stipes with a single long and stout seta. Apical-ventral row with 17 pectinate setae. Maxillary palp segment II 0.82 as long as segment I. Maxillary palp segment III 0.75 as long as segment I (Fig. <xref ref-type="fig" rid="F7">7D</xref>). Stout setae on outer margin of segment I absent. Segment II inner margin with three stout setae. Segment II outer margin without stout setae. Segment III inner margin with four stout setae. Segment III dorsal surface with few setae at apex. Segment III 1.60 × as long as base width. <bold><italic>Labium</italic>.</bold> Labial palp segment II 0.68 as long as segment I. Labial palp segment III 0.76 as long as segment I (Fig. <xref ref-type="fig" rid="F7">7E</xref>). Segment I inner margin with nine stout setae, outer margin with eight stout setae. Segment II outer margin with four stout setae. Segment III dorsal face with four stout setae. Segment III 3.11 × as long as base width. <bold><italic>Hypopharynx</italic>.</bold> Apex of superlingua pointed (Fig. <xref ref-type="fig" rid="F7">7F</xref>).</p><fig id="F7" position="float" orientation="portrait"><object-id xmlns:xlink="http://www.w3.org/1999/xlink" content-type="doi" xlink:type="simple">10.3897/zookeys.1245.141723.figure7</object-id><object-id xmlns:xlink="http://www.w3.org/1999/xlink" content-type="zenodo_dep_id" xlink:type="simple">16021051</object-id><object-id xmlns:xlink="http://www.w3.org/1999/xlink" content-type="arpha" xlink:type="simple">425DE3E7-4559-59CB-8194-3EBD6BCD5481</object-id><label>Figure 7.</label><caption><p><tp:taxon-name><tp:taxon-name-part taxon-name-part-type="genus" reg="Thraulus">Thraulus</tp:taxon-name-part> (<tp:taxon-name-part taxon-name-part-type="subgenus" reg="Thraulus">Thraulus</tp:taxon-name-part>) <tp:taxon-name-part taxon-name-part-type="species" reg="longinquus">longinquus</tp:taxon-name-part></tp:taxon-name> sp. nov. nymphal mouthparts. <bold>A.</bold> Labrum, dorsal view; <bold>B.</bold> Emargination of the labrum; <bold>C.</bold> Right mandible; <bold>D.</bold> Maxilla; <bold>E.</bold> Labium; <bold>F.</bold> Superlingua of hypopharynx. Scale bars: 100 µm (<bold>A, F</bold>); 50 µm (<bold>B</bold>); 200 µm (<bold>C–E</bold>).</p></caption><graphic xmlns:xlink="http://www.w3.org/1999/xlink" xlink:href="zookeys-1245-041_article-141723__-g007.jpg" position="float" orientation="portrait" xlink:type="simple" id="oo_1373873.jpg"><uri content-type="original_file" xlink:type="simple">https://binary.pensoft.net/fig/1373873</uri></graphic></fig><p><bold><italic>Thorax</italic>.</bold> Dorsal margin of femur with a row of long, stout, pointed setae; irregular submarginal row of shorter pointed setae; ventral margin with short stout setae and a submarginal row of long, pointed, stout setae, except on hind leg where those on ventral margin are very short and blunt (Fig. <xref ref-type="fig" rid="F8">8A</xref>); central area of upper surface with minute pointed setae. Middle tibia with two rows of long, simple, feathered, or pointed setae on ventral margin, outer margin with few hair-like setae; hind tibia with row of simple long and thin setae on ventral margin, upper and lower surface covered with simple and feathered setae, outer margin with short and long pointed, stout setae and hair-like setae. Tarsal claw straight with six denticles progressively larger apically (Fig. <xref ref-type="fig" rid="F8">8B</xref>).</p><fig id="F8" position="float" orientation="portrait"><object-id xmlns:xlink="http://www.w3.org/1999/xlink" content-type="doi" xlink:type="simple">10.3897/zookeys.1245.141723.figure8</object-id><object-id xmlns:xlink="http://www.w3.org/1999/xlink" content-type="zenodo_dep_id" xlink:type="simple">16021099</object-id><object-id xmlns:xlink="http://www.w3.org/1999/xlink" content-type="arpha" xlink:type="simple">81F4F819-7771-543E-9477-E47C58A80FFB</object-id><label>Figure 8.</label><caption><p><tp:taxon-name><tp:taxon-name-part taxon-name-part-type="genus" reg="Thraulus">Thraulus</tp:taxon-name-part> (<tp:taxon-name-part taxon-name-part-type="subgenus" reg="Thraulus">Thraulus</tp:taxon-name-part>) <tp:taxon-name-part taxon-name-part-type="species" reg="longinquus">longinquus</tp:taxon-name-part></tp:taxon-name> sp. nov. thorax and abdomen. <bold>A.</bold> Hind femur; <bold>B.</bold> Claw; <bold>C.</bold> Gill IV. Scale bars: 200 µm (<bold>A</bold>); 50 µm (<bold>B</bold>).</p></caption><graphic xmlns:xlink="http://www.w3.org/1999/xlink" xlink:href="zookeys-1245-041_article-141723__-g008.jpg" position="float" orientation="portrait" xlink:type="simple" id="oo_1373874.jpg"><uri content-type="original_file" xlink:type="simple">https://binary.pensoft.net/fig/1373874</uri></graphic></fig><p><bold><italic>Abdomen</italic>.</bold> Gill I with single bifid lamella. Gills II–VII with dorsal and ventral lamellae of the same size. Gill II–VI with upper lamella lacking filaments on basal half of outer margin, with ~ 25–30 filaments on each lamella (Fig. <xref ref-type="fig" rid="F8">8C</xref>); gill VII with ~ 15 filaments on each lamella. Posterior margin of terga IX with denticles. Posterior margin of terga VIII with minute denticles. Posterior margin of terga V–VII without denticles. Posterolateral projections present on segments VII–IX.</p></tp:treatment-sec><tp:treatment-sec sec-type="etymology" id="SECID0EKBCI"><title>Derivatio nominis.</title><p>The Latin adjective <italic><tp:taxon-name><tp:taxon-name-part taxon-name-part-type="genus" reg="Thraulus"/><tp:taxon-name-part taxon-name-part-type="species" reg="longinquus">longinquus</tp:taxon-name-part></tp:taxon-name></italic> means distant or lost, as an indication of the remote place where the species was found.</p></tp:treatment-sec></tp:taxon-treatment>
