# Supplementary material for: ﻿The Leptophlebiidae of New Guinea (Ephemeroptera, Choroterpinae, Thraulini)
Source: Zookeys. 2025 Jul 15;1245:41–175. doi: 10.3897/zookeys.1245.141723 (PMC12284592; doi:10.3897/zookeys.1245.141723)
Supplement: XML Treatment for Thraulus (Thraulus) noe [file zookeys.1245.141723-treatment7.xml]

<!DOCTYPE tp:taxon-treatment
  PUBLIC "-//TaxonX//DTD Taxonomic Treatment Publishing DTD v0 20100105//EN" "tax-treatment-NSO.dtd">
<tp:taxon-treatment xmlns:tp="http://www.plazi.org/taxpub"><tp:treatment-meta><kwd-group><label>Taxon classification</label><kwd>
                <named-content content-type="kingdom">Animalia</named-content>
              </kwd><kwd>
                <named-content content-type="order">Ephemeroptera</named-content>
              </kwd><kwd>
                <named-content content-type="family">Leptophlebiidae</named-content>
              </kwd></kwd-group><mixed-citation publication-type="journal"><person-group><name><surname>Sartori</surname><given-names>Michel</given-names></name><name><surname>Salles</surname><given-names>Frederico F.</given-names></name></person-group><article-title>﻿The <tp:taxon-name><tp:taxon-name-part taxon-name-part-type="family">Leptophlebiidae</tp:taxon-name-part></tp:taxon-name> of New Guinea (<tp:taxon-name><tp:taxon-name-part taxon-name-part-type="order">Ephemeroptera</tp:taxon-name-part></tp:taxon-name>, <tp:taxon-name><tp:taxon-name-part taxon-name-part-type="subfamily">Choroterpinae</tp:taxon-name-part></tp:taxon-name>, <tp:taxon-name><tp:taxon-name-part taxon-name-part-type="tribe">Thraulini</tp:taxon-name-part></tp:taxon-name>)</article-title><source>Zookeys</source><day>15</day><month>07</month><year>2025</year><volume>1245</volume><fpage>41</fpage><lpage>175</lpage><pub-id pub-id-type="doi">10.3897/zookeys.1245.141723</pub-id></mixed-citation></tp:treatment-meta><tp:nomenclature><label>﻿</label><tp:taxon-name><object-id xmlns:xlink="http://www.w3.org/1999/xlink" content-type="arpha" xlink:type="simple">F817B76E-7248-5635-A839-B78534428E89</object-id><tp:taxon-name-part taxon-name-part-type="genus" reg="Thraulus">Thraulus</tp:taxon-name-part> (<tp:taxon-name-part taxon-name-part-type="subgenus" reg="Thraulus">Thraulus</tp:taxon-name-part>) <tp:taxon-name-part taxon-name-part-type="species" reg="noe">noe</tp:taxon-name-part><object-id xmlns:xlink="http://www.w3.org/1999/xlink" content-type="zoobank" xlink:type="simple">https://zoobank.org/D44BDA28-13FE-4DD1-9274-4FD03E421881</object-id></tp:taxon-name><tp:taxon-status xmlns:xlink="http://www.w3.org/1999/xlink" xlink:type="simple"> sp. nov.</tp:taxon-status><xref ref-type="fig" rid="F11">Figs 11A</xref><xref ref-type="fig" rid="F12">, 12</xref><xref ref-type="fig" rid="F13">, 13</xref><xref ref-type="fig" rid="F20">, 20A</xref></tp:nomenclature><tp:treatment-sec sec-type="material" id="SECID0EWMCI"><title>Material examined.</title><p><bold><italic>Holotype</italic>.</bold> • Papua New Guinea, nymph on slide, Central Province, Woitape, 700 m, I.2008, <named-content xmlns:xlink="http://www.w3.org/1999/xlink" content-type="dwc:verbatimCoordinates" xlink:type="simple"><named-content content-type="geo-json" specific-use="{&#34;type&#34;:&#34;Point&#34;,&#34;coordinates&#34;:[147.228067,-8.521500]}" id="NCID0EENCI" xlink:type="simple">8°31.290'S, 147°13.684'E</named-content></named-content>, Posman col [PNG166], GBIFCH01223114 (<named-content xmlns:xlink="http://www.w3.org/1999/xlink" content-type="dwc:institutional_code" xlink:title="Zoologische Staatssammlung München" xlink:href="http://grbio.org/institution/zoologische-staatssammlung" xlink:type="simple">ZSM</named-content>). <bold><italic>Paratypes</italic>.</bold> • Papua New Guinea, 2 nymphs in ethanol (<named-content xmlns:xlink="http://www.w3.org/1999/xlink" content-type="dwc:institutional_code" xlink:title="Museu de Entomologia, Viçosa, Viçosa" xlink:href="http://grbio.org/institution/vicosa-universidade-federal-de-vicosa-museum-entomology" xlink:type="simple">UFVB</named-content>), 8 nymphs in ethanol, GBIFCH01523475, 3 entirely mounted on slide, GBIFCH01223113, GBIFCH01223112, GBIFCH01223111, same data as holotype (<named-content xmlns:xlink="http://www.w3.org/1999/xlink" content-type="dwc:institutional_code" xlink:title="Naturéum, Department of zoology, Lausanne" xlink:href="http://grbio.org/institution/musee-zoologique-0" xlink:type="simple">MZL</named-content>). <italic>Other material.</italic> • Papua New Guinea, one nymph on slide, GBIFCH01223109, Central Province, Kokoda Trek, 1390 m, I. 2008, <named-content xmlns:xlink="http://www.w3.org/1999/xlink" content-type="dwc:verbatimCoordinates" xlink:type="simple"><named-content content-type="geo-json" specific-use="{&#34;type&#34;:&#34;Point&#34;,&#34;coordinates&#34;:[147.737533,-9.005633]}" id="NCID0EBOCI" xlink:type="simple">09°00.338'S, 147°44.252'E</named-content></named-content>. Posman col [PNG173] (<named-content xmlns:xlink="http://www.w3.org/1999/xlink" content-type="dwc:institutional_code" xlink:title="Naturéum, Department of zoology, Lausanne" xlink:href="http://grbio.org/institution/musee-zoologique-0" xlink:type="simple">MZL</named-content>). • Papua New Guinea, one nymph on slide, GBIFCH01223110, Eastern Highlands Province, Marawaka, Ande, 1700–1800 m, 9.XI.2006, approx. <named-content xmlns:xlink="http://www.w3.org/1999/xlink" content-type="dwc:verbatimCoordinates" xlink:type="simple"><named-content content-type="geo-json" specific-use="{&#34;type&#34;:&#34;Point&#34;,&#34;coordinates&#34;:[145.830117,-7.028283]}" id="NCID0EOOCI" xlink:type="simple">07°01.697'S, 145°49.807'E</named-content></named-content>, M. Balke &amp; Kinibel col [PNG87] (<named-content xmlns:xlink="http://www.w3.org/1999/xlink" content-type="dwc:institutional_code" xlink:title="Naturéum, Department of zoology, Lausanne" xlink:href="http://grbio.org/institution/musee-zoologique-0" xlink:type="simple">MZL</named-content>).</p></tp:treatment-sec><tp:treatment-sec sec-type="Nymph" id="SECID0EYOCI"><title>Nymph.</title><p>Body length, male: 5.1–5.2 mm Body length, female: 6.3–6.5 mm.</p></tp:treatment-sec><tp:treatment-sec sec-type="diagnosis" id="SECID0E4OCI"><title>Diagnosis.</title><p>Labrum rectangular, with emargination narrow; proximo-lateral margin of stipes with one long and stout seta together with two small and stout setae; maxillary palp greatly elongated; outer margin of maxillary palp segment II with 1–3 stout setae; inner margin of labial palp segment I with 20–26 stout setae; apex of superlingua rounded. Gills II–VI without filaments on basal half, with ~ 15 filaments on dorsal lamella and ~ 20 on ventral lamella; posterior margin of abdominal segment VIII with minute denticles.</p></tp:treatment-sec><tp:treatment-sec sec-type="Colouration" id="SECID0ECPCI"><title>Colouration.</title><p><bold><italic>Head</italic>.</bold> Vertex greyish brown, darker between ocelli. Antenna yellowish, pedicel greyish. Compound eye lower portion black, upper portion reddish brown. Mouth parts and clypeus medium brown. <bold><italic>Thorax</italic>.</bold> Pronotum greyish brown. Mesonotum pale brown washed with greyish brown laterally (Fig. <xref ref-type="fig" rid="F11">11A</xref>). Metanotum dark brown. Femur: forefemur almost completely greyish brown; mid- and hind femora whitish, apical 1/3 brownish. Tibia yellowish, apex yellowish brown. Tarsi yellowish brown. <bold><italic>Abdomen</italic>.</bold> Terga dark brown, posterior margin blackish. Sterna yellowish brown in females to dark brown in males. Gills purplish brown. Terminal filaments uniformly yellowish brown.</p><fig id="F11" position="float" orientation="portrait"><object-id xmlns:xlink="http://www.w3.org/1999/xlink" content-type="doi" xlink:type="simple">10.3897/zookeys.1245.141723.figure11</object-id><object-id xmlns:xlink="http://www.w3.org/1999/xlink" content-type="zenodo_dep_id" xlink:type="simple">16020757</object-id><object-id xmlns:xlink="http://www.w3.org/1999/xlink" content-type="arpha" xlink:type="simple">6F1491EB-A755-5590-B594-F1770F27F8AF</object-id><label>Figure 11.</label><caption><p>Habitus of <tp:taxon-name><tp:taxon-name-part taxon-name-part-type="genus" reg="Thraulus">Thraulus</tp:taxon-name-part> (<tp:taxon-name-part taxon-name-part-type="subgenus" reg="Thraulus">Thraulus</tp:taxon-name-part>) <tp:taxon-name-part taxon-name-part-type="species" reg="noe">noe</tp:taxon-name-part></tp:taxon-name> sp. nov. (<bold>A</bold>), <tp:taxon-name><tp:taxon-name-part taxon-name-part-type="genus" reg="Thraulus">Thraulus</tp:taxon-name-part> (<tp:taxon-name-part taxon-name-part-type="subgenus" reg="Thraulus">Thraulus</tp:taxon-name-part>) <tp:taxon-name-part taxon-name-part-type="species" reg="ogea">ogea</tp:taxon-name-part></tp:taxon-name> sp. nov. (<bold>B</bold>) and <tp:taxon-name><tp:taxon-name-part taxon-name-part-type="genus" reg="Thraulus">Thraulus</tp:taxon-name-part> (<tp:taxon-name-part taxon-name-part-type="subgenus" reg="Thraulus">Thraulus</tp:taxon-name-part>) <tp:taxon-name-part taxon-name-part-type="species" reg="wemale">wemale</tp:taxon-name-part></tp:taxon-name> sp. nov. <bold>(C).</bold> Scale bars: 1 mm.</p></caption><graphic xmlns:xlink="http://www.w3.org/1999/xlink" xlink:href="zookeys-1245-041_article-141723__-g011.jpg" position="float" orientation="portrait" xlink:type="simple" id="oo_1373877.jpg"><uri content-type="original_file" xlink:type="simple">https://binary.pensoft.net/fig/1373877</uri></graphic></fig></tp:treatment-sec><tp:treatment-sec sec-type="description" id="SECID0EWRCI"><title>Description.</title><p><bold><italic>Head</italic>. <italic>Labrum</italic></bold> rectangular (Fig. <xref ref-type="fig" rid="F12">12A</xref>). Ratio labrum width/clypeus width 0.88–0.92. Ratio labrum width/insertion width 1.12–1.13. Medial emargination narrow with rounded denticles. Proximal row of setae present, simple. Number of setae on proximal row 69–87. Distal row of setae present, simple. Median part of labrum in ventral view with stout setae in a row (Fig. <xref ref-type="fig" rid="F12">12B</xref>). <bold><italic>Mandibles</italic>.</bold> Outer margin with row of setae on distal 2/3, row ending before incisor. Right mandible with 7–10 setae below the mola (Fig. <xref ref-type="fig" rid="F12">12C</xref>). <bold><italic>Maxillae</italic>.</bold> Posterior margin of cardo broken. Proximo-lateral margin of stipes with one long stout seta together with two small stout setae. Apical-ventral row with 15–17 pectinate setae. Maxillary palp extremely long, almost 2 × longer than maxilla; segment II 1.3–1.8 × as long as segment I. Maxillary palp segment III 0.77–0.99 as long as segment 1 (Fig. <xref ref-type="fig" rid="F12">12D</xref>). Stout setae on outer margin of segment I present. Segment II inner margin with two stout setae, outer margin with 1–3 stout setae. Segment III inner margin with three or four stout setae, dorsal surface with few setae at apex. Segment III 2.46–3.00 × as long as base width. <bold><italic>Labium</italic>.</bold> Labial palp segment II 0.67–0.71 as long as segment 1. Labial palp segment III 0.63–0.70 as long as segment 1 (Fig. <xref ref-type="fig" rid="F12">12E</xref>). Segment I inner margin with 20–26 stout setae, outer margin with 12–15 stout setae. Segment II outer margin with two or three stout setae. Segment III dorsal face with six stout setae. Segment III 2.15–2.29 × as long as base width. <bold><italic>Hypopharynx</italic>.</bold> Apex of superlingua rounded (Fig. <xref ref-type="fig" rid="F12">12F</xref>).</p><fig id="F12" position="float" orientation="portrait"><object-id xmlns:xlink="http://www.w3.org/1999/xlink" content-type="doi" xlink:type="simple">10.3897/zookeys.1245.141723.figure12</object-id><object-id xmlns:xlink="http://www.w3.org/1999/xlink" content-type="zenodo_dep_id" xlink:type="simple">16020761</object-id><object-id xmlns:xlink="http://www.w3.org/1999/xlink" content-type="arpha" xlink:type="simple">07FC401E-EE6B-5CB1-9C7A-280BF0FDE057</object-id><label>Figure 12.</label><caption><p><tp:taxon-name><tp:taxon-name-part taxon-name-part-type="genus" reg="Thraulus">Thraulus</tp:taxon-name-part> (<tp:taxon-name-part taxon-name-part-type="subgenus" reg="Thraulus">Thraulus</tp:taxon-name-part>) <tp:taxon-name-part taxon-name-part-type="species" reg="noe">noe</tp:taxon-name-part></tp:taxon-name> sp. nov. nymphal mouthparts. <bold>A.</bold> Labrum, dorsal view; <bold>B.</bold> Emargination of the labrum; <bold>C.</bold> Right mandible; <bold>D.</bold> Maxilla <bold>E.</bold> Labium <bold>F.</bold> Superlingua of hypopharynx. Scale bars: 200 µm (<bold>A, C–E</bold>); 50 µm (<bold>B</bold>); 100 µm (<bold>F</bold>).</p></caption><graphic xmlns:xlink="http://www.w3.org/1999/xlink" xlink:href="zookeys-1245-041_article-141723__-g012.jpg" position="float" orientation="portrait" xlink:type="simple" id="oo_1373878.jpg"><uri content-type="original_file" xlink:type="simple">https://binary.pensoft.net/fig/1373878</uri></graphic></fig><p><bold><italic>Thorax</italic>.</bold> Dorsal margin of femur with a row of long stout setae, and a submarginal row of same setae; ventral margin with shorter and stouter setae (Fig. <xref ref-type="fig" rid="F13">13A, B</xref>); upper surface with few long and pointed but stout setae. Tarsal claw straight with 4–7 subequal denticles (Fig. <xref ref-type="fig" rid="F13">13C</xref>).</p><fig id="F13" position="float" orientation="portrait"><object-id xmlns:xlink="http://www.w3.org/1999/xlink" content-type="doi" xlink:type="simple">10.3897/zookeys.1245.141723.figure13</object-id><object-id xmlns:xlink="http://www.w3.org/1999/xlink" content-type="zenodo_dep_id" xlink:type="simple">16020765</object-id><object-id xmlns:xlink="http://www.w3.org/1999/xlink" content-type="arpha" xlink:type="simple">97346CB9-CD9C-52DD-B313-6A1C3CCB2C85</object-id><label>Figure 13.</label><caption><p><tp:taxon-name><tp:taxon-name-part taxon-name-part-type="genus" reg="Thraulus">Thraulus</tp:taxon-name-part> (<tp:taxon-name-part taxon-name-part-type="subgenus" reg="Thraulus">Thraulus</tp:taxon-name-part>) <tp:taxon-name-part taxon-name-part-type="species" reg="noe">noe</tp:taxon-name-part></tp:taxon-name> sp. nov. thorax and abdomen. <bold>A.</bold> Fore femur; <bold>B.</bold> Hind femur; <bold>C.</bold> Claw; <bold>D.</bold> Posterior margin of tergite IX; <bold>E.</bold> Posterior margin of tergite VIII; <bold>F.</bold> Gill I; <bold>G.</bold> Gill IV, <bold>H.</bold> Gill VII. Scale bars: 200 µm (<bold>A, B</bold>); 50 µm (<bold>C–E</bold>).</p></caption><graphic xmlns:xlink="http://www.w3.org/1999/xlink" xlink:href="zookeys-1245-041_article-141723__-g013.jpg" position="float" orientation="portrait" xlink:type="simple" id="oo_1373879.jpg"><uri content-type="original_file" xlink:type="simple">https://binary.pensoft.net/fig/1373879</uri></graphic></fig><p><bold><italic>Abdomen</italic>.</bold> Gill I with single bifid lamella (Fig. <xref ref-type="fig" rid="F13">13F</xref>). Gills II–VII with dorsal and ventral lamellae, dorsal lamella smaller. Gills II–VI with ~ 15 filaments on upper lamella and ~ 20 on the ventral one, filamentous projections lacking on proximal half (Fig. <xref ref-type="fig" rid="F13">13G</xref>); gill VII with three filaments on each lamella, one much longer than the other two (Fig. <xref ref-type="fig" rid="F13">13H</xref>). Posterior margin of terga IX with denticles (Fig. <xref ref-type="fig" rid="F13">13D</xref>). Posterior margin of terga VIII with minute denticles (Fig. <xref ref-type="fig" rid="F13">13E</xref>). Posterior margin of terga V–VII without denticles. Posterolateral projections present only on segment VIII–IX.</p><p><bold><italic>Eggs</italic>.</bold> General shape elongated. Size 190 μm × 75 μm. Chorionic surface smooth, with longitudinal ridges weakly elevated, interrupted partially in the equatorial area. No attachment structures. Micropyle in equatorial position (Fig. <xref ref-type="fig" rid="F20">20A</xref>).</p></tp:treatment-sec><tp:treatment-sec sec-type="etymology" id="SECID0EAYCI"><title>Derivatio nominis.</title><p>This species is dedicated to Noe Sartori, grandson of the first author, and is a noun in apposition.</p></tp:treatment-sec><tp:treatment-sec><!--Section generated to contain objects referenced in tp:taxon-treatment.--><fig id="F20" position="float" orientation="portrait"><object-id xmlns:xlink="http://www.w3.org/1999/xlink" content-type="doi" xlink:type="simple">10.3897/zookeys.1245.141723.figure20</object-id><object-id xmlns:xlink="http://www.w3.org/1999/xlink" content-type="zenodo_dep_id" xlink:type="simple">16020802</object-id><object-id xmlns:xlink="http://www.w3.org/1999/xlink" content-type="arpha" xlink:type="simple">E40C9C89-588E-5CD7-B929-5A79C76D01BA</object-id><label>Figure 20.</label><caption><p>Egg structure in toto (<bold>A, B, E</bold>), polar view (<bold>C</bold>), detail of chorion and micropyle (<bold>D, F</bold>). <bold>A.</bold><tp:taxon-name><tp:taxon-name-part taxon-name-part-type="genus" reg="Thraulus">Thraulus</tp:taxon-name-part> (<tp:taxon-name-part taxon-name-part-type="subgenus" reg="Thraulus">Thraulus</tp:taxon-name-part>) <tp:taxon-name-part taxon-name-part-type="species" reg="noe">noe</tp:taxon-name-part></tp:taxon-name> sp. nov.; <bold>B–D.</bold><tp:taxon-name><tp:taxon-name-part taxon-name-part-type="genus" reg="Thraulus">Thraulus</tp:taxon-name-part> (<tp:taxon-name-part taxon-name-part-type="subgenus" reg="Thraulus">Thraulus</tp:taxon-name-part>) <tp:taxon-name-part taxon-name-part-type="species" reg="ogea">ogea</tp:taxon-name-part></tp:taxon-name> sp. nov.; <bold>E, F.</bold><tp:taxon-name><tp:taxon-name-part taxon-name-part-type="genus" reg="Thraulus">Thraulus</tp:taxon-name-part> (<tp:taxon-name-part taxon-name-part-type="subgenus" reg="Thraulus">Thraulus</tp:taxon-name-part>) <tp:taxon-name-part taxon-name-part-type="species" reg="wemale">wemale</tp:taxon-name-part></tp:taxon-name> sp. nov.</p></caption><graphic xmlns:xlink="http://www.w3.org/1999/xlink" xlink:href="zookeys-1245-041_article-141723__-g020.jpg" position="float" orientation="portrait" xlink:type="simple" id="oo_1373886.jpg"><uri content-type="original_file" xlink:type="simple">https://binary.pensoft.net/fig/1373886</uri></graphic></fig></tp:treatment-sec></tp:taxon-treatment>
