# Supplementary material for: ﻿The Leptophlebiidae of New Guinea (Ephemeroptera, Choroterpinae, Thraulini)
Source: Zookeys. 2025 Jul 15;1245:41–175. doi: 10.3897/zookeys.1245.141723 (PMC12284592; doi:10.3897/zookeys.1245.141723)
Supplement: XML Treatment for Thraulus (Thraulus) ogea [file zookeys.1245.141723-treatment8.xml]

<!DOCTYPE tp:taxon-treatment
  PUBLIC "-//TaxonX//DTD Taxonomic Treatment Publishing DTD v0 20100105//EN" "tax-treatment-NSO.dtd">
<tp:taxon-treatment xmlns:tp="http://www.plazi.org/taxpub"><tp:treatment-meta><kwd-group><label>Taxon classification</label><kwd>
                <named-content content-type="kingdom">Animalia</named-content>
              </kwd><kwd>
                <named-content content-type="order">Ephemeroptera</named-content>
              </kwd><kwd>
                <named-content content-type="family">Leptophlebiidae</named-content>
              </kwd></kwd-group><mixed-citation publication-type="journal"><person-group><name><surname>Sartori</surname><given-names>Michel</given-names></name><name><surname>Salles</surname><given-names>Frederico F.</given-names></name></person-group><article-title>﻿The <tp:taxon-name><tp:taxon-name-part taxon-name-part-type="family">Leptophlebiidae</tp:taxon-name-part></tp:taxon-name> of New Guinea (<tp:taxon-name><tp:taxon-name-part taxon-name-part-type="order">Ephemeroptera</tp:taxon-name-part></tp:taxon-name>, <tp:taxon-name><tp:taxon-name-part taxon-name-part-type="subfamily">Choroterpinae</tp:taxon-name-part></tp:taxon-name>, <tp:taxon-name><tp:taxon-name-part taxon-name-part-type="tribe">Thraulini</tp:taxon-name-part></tp:taxon-name>)</article-title><source>Zookeys</source><day>15</day><month>07</month><year>2025</year><volume>1245</volume><fpage>41</fpage><lpage>175</lpage><pub-id pub-id-type="doi">10.3897/zookeys.1245.141723</pub-id></mixed-citation></tp:treatment-meta><tp:nomenclature><label>﻿</label><tp:taxon-name><object-id xmlns:xlink="http://www.w3.org/1999/xlink" content-type="arpha" xlink:type="simple">820127E1-D2DE-59DE-99F2-15EE7EBEADB7</object-id><tp:taxon-name-part taxon-name-part-type="genus" reg="Thraulus">Thraulus</tp:taxon-name-part> (<tp:taxon-name-part taxon-name-part-type="subgenus" reg="Thraulus">Thraulus</tp:taxon-name-part>) <tp:taxon-name-part taxon-name-part-type="species" reg="ogea">ogea</tp:taxon-name-part><object-id xmlns:xlink="http://www.w3.org/1999/xlink" content-type="zoobank" xlink:type="simple">https://zoobank.org/2BDF258C-A3F5-45ED-84A1-6D29BBBDFC80</object-id></tp:taxon-name><tp:taxon-status xmlns:xlink="http://www.w3.org/1999/xlink" xlink:type="simple"> sp. nov.</tp:taxon-status><xref ref-type="fig" rid="F11">Figs 11B</xref><xref ref-type="fig" rid="F14">, 14</xref><xref ref-type="fig" rid="F15">, 15</xref><xref ref-type="fig" rid="F20">, 20B–D</xref></tp:nomenclature><tp:treatment-sec sec-type="material" id="SECID0EA1CI"><title>Material examined.</title><p><bold><italic>Holotype</italic>.</bold> • Papua New Guinea, nymph on slide, Madang Province, Trans Gogol, 30 m, II.2008, <named-content xmlns:xlink="http://www.w3.org/1999/xlink" content-type="dwc:verbatimCoordinates" xlink:type="simple"><named-content content-type="geo-json" specific-use="{&#34;type&#34;:&#34;Point&#34;,&#34;coordinates&#34;:[145.607553,-5.301525]}" id="NCID0EO1CI" xlink:type="simple">5°18.0915'S, 145°36.4532'E</named-content></named-content>, BRC col [PNG179], GBIFCH01223108 (<named-content xmlns:xlink="http://www.w3.org/1999/xlink" content-type="dwc:institutional_code" xlink:title="Zoologische Staatssammlung München" xlink:href="http://grbio.org/institution/zoologische-staatssammlung" xlink:type="simple">ZSM</named-content>). <bold><italic>Paratypes</italic>.</bold> • Papua New Guinea, 4 nymphs in ethanol (<named-content xmlns:xlink="http://www.w3.org/1999/xlink" content-type="dwc:institutional_code" xlink:title="Museu de Entomologia, Viçosa, Viçosa" xlink:href="http://grbio.org/institution/vicosa-universidade-federal-de-vicosa-museum-entomology" xlink:type="simple">UFVB</named-content>), 22 nymphs in ethanol, GBIFCH01513476, 2 nymphs entirely mounted on slides, GBIFCH01223107, GBIFCH01223106, same data as holotype (<named-content xmlns:xlink="http://www.w3.org/1999/xlink" content-type="dwc:institutional_code" xlink:title="Naturéum, Department of zoology, Lausanne" xlink:href="http://grbio.org/institution/musee-zoologique-0" xlink:type="simple">MZL</named-content>).</p></tp:treatment-sec><tp:treatment-sec sec-type="Nymph" id="SECID0EG2CI"><title>Nymph.</title><p>Body length, male: 3.6–3.9 mm Body length, female: 4.2–4.4 mm.</p></tp:treatment-sec><tp:treatment-sec sec-type="diagnosis" id="SECID0EL2CI"><title>Diagnosis.</title><p>Labrum cordiform, medial emargination shallow with flat denticles; median part of labrum in ventral view with stout setae in a row; outer margin of mandibles with tuft of setae in medium and distal positions; posterior margin of cardo with few hair-like setae; gill lamellae on segments II–VI without filaments on basal half, with &lt; 20 filaments on each; posterolateral projections of the abdomen present on segments VII–IX.</p></tp:treatment-sec><tp:treatment-sec sec-type="Colouration" id="SECID0EQ2CI"><title>Colouration.</title><p><bold><italic>Head</italic>.</bold> Pale brown, greyish brown between ocelli and eyes. Antenna whitish. lower portion black, upper portion reddish brown, outer ommatidia dark brown. Mouth parts: clypeus greyish brown. <bold><italic>Thorax</italic>.</bold> Pronotum greyish brown, with two pale brown markings medially. Mesonotum greyish brown, washed with dark brown laterally and medially (Fig. <xref ref-type="fig" rid="F11">11B</xref>). Metanotum greyish brown. Femur yellowish brown, with one pale brown marking in the middle and one distally. Tibia uniformly yellowish. Tarsi uniformly yellowish. <bold><italic>Abdomen</italic>.</bold> Terga medium brown, posterior margin dark brown. Sterna yellowish grey. Gills purplish brown. Terminal filaments uniformly yellowish white.</p></tp:treatment-sec><tp:treatment-sec sec-type="description" id="SECID0EH3CI"><title>Description.</title><p><bold><italic>Head</italic>. <italic>Labrum</italic></bold> cordiform (Fig. <xref ref-type="fig" rid="F14">14A</xref>). Ratio labrum width/clypeus width 0.93–0.94. Ratio labrum width/insertion width 1.29–1.30. Medial emargination shallow with flat denticles. Proximal row of setae present, simple. Number of setae on proximal row 35–47. Distal row of setae present, simple. Median part of labrum in ventral view with only scattered stout setae (Fig. <xref ref-type="fig" rid="F14">14B</xref>). <bold><italic>Mandibles</italic>.</bold> Outer margin with middle tuft of setae, and with distal tuft of setae. Right mandible with nine or ten setae below the mola (Fig. <xref ref-type="fig" rid="F14">14C</xref>). <bold><italic>Maxillae</italic>.</bold> Posterior margin of cardo with few hair-like setae. Proximo-lateral margin of stipes with a single stout and medium-sized seta. Apical-ventral row with 25–29 pectinate setae. Maxillary palp segment II 0.77–1.05 as long as segment I. Maxillary palp segment III 0.69–0.73 as long as segment I (Fig. <xref ref-type="fig" rid="F14">14D</xref>). Stout setae on outer margin of segment I absent. Segment II inner margin with five stout setae, outer margin with five or six stout setae. Segment III inner margin with three stout setae, dorsal surface with few setae at apex. Segment III 1.89–2.57 × as long as base width. <bold><italic>Labium</italic>.</bold> Labial palp segment II 0.81–0.82 as long as segment I. Labial palp segment III 0.71–0.81 as long as segment I (Fig. <xref ref-type="fig" rid="F14">14E</xref>). Segment I inner margin with 8–11 stout setae, outer margin with 12 or 13 stout setae. Segment II outer margin with four or five stout setae. Segment III, dorsal face with three or four stout setae. Segment III 3.0–3.57 as long as base width. <bold><italic>Hypopharynx</italic>.</bold> Apex of superlingua truncate (Fig. <xref ref-type="fig" rid="F14">14F</xref>).</p><fig id="F14" position="float" orientation="portrait"><object-id xmlns:xlink="http://www.w3.org/1999/xlink" content-type="doi" xlink:type="simple">10.3897/zookeys.1245.141723.figure14</object-id><object-id xmlns:xlink="http://www.w3.org/1999/xlink" content-type="zenodo_dep_id" xlink:type="simple">16020769</object-id><object-id xmlns:xlink="http://www.w3.org/1999/xlink" content-type="arpha" xlink:type="simple">D3464004-A674-58E4-AFA0-EF5755412481</object-id><label>Figure 14.</label><caption><p><tp:taxon-name><tp:taxon-name-part taxon-name-part-type="genus" reg="Thraulus">Thraulus</tp:taxon-name-part> (<tp:taxon-name-part taxon-name-part-type="subgenus" reg="Thraulus">Thraulus</tp:taxon-name-part>) <tp:taxon-name-part taxon-name-part-type="species" reg="ogea">ogea</tp:taxon-name-part></tp:taxon-name> sp. nov. nymphal mouthparts. <bold>A.</bold> Labrum, dorsal view; <bold>B.</bold> Emargination of the labrum; <bold>C.</bold> Right mandible; <bold>D.</bold> Maxilla <bold>E.</bold> Labium; <bold>F.</bold> Superlingua of hypopharynx. Scale bars: 100 µm (<bold>A, C, E, F</bold>); 50 µm (<bold>B</bold>); 200 µm (<bold>D</bold>).</p></caption><graphic xmlns:xlink="http://www.w3.org/1999/xlink" xlink:href="zookeys-1245-041_article-141723__-g014.jpg" position="float" orientation="portrait" xlink:type="simple" id="oo_1373880.jpg"><uri content-type="original_file" xlink:type="simple">https://binary.pensoft.net/fig/1373880</uri></graphic></fig><p><bold><italic>Thorax</italic>.</bold> Dorsal margin of femur with a row of stout and long setae, and a submarginal row with same setae; ventral margin with shorter and stouter setae; upper surface with few long and pointed stout setae (Fig. <xref ref-type="fig" rid="F15">15A</xref>). Tarsal claw hooked with 4–6 denticles progressively larger apically.</p><fig id="F15" position="float" orientation="portrait"><object-id xmlns:xlink="http://www.w3.org/1999/xlink" content-type="doi" xlink:type="simple">10.3897/zookeys.1245.141723.figure15</object-id><object-id xmlns:xlink="http://www.w3.org/1999/xlink" content-type="zenodo_dep_id" xlink:type="simple">16020773</object-id><object-id xmlns:xlink="http://www.w3.org/1999/xlink" content-type="arpha" xlink:type="simple">95319A77-D2AD-528D-858D-623107787A92</object-id><label>Figure 15.</label><caption><p><tp:taxon-name><tp:taxon-name-part taxon-name-part-type="genus" reg="Thraulus">Thraulus</tp:taxon-name-part> (<tp:taxon-name-part taxon-name-part-type="subgenus" reg="Thraulus">Thraulus</tp:taxon-name-part>) <tp:taxon-name-part taxon-name-part-type="species" reg="ogea">ogea</tp:taxon-name-part></tp:taxon-name> sp. nov. thorax and abdomen. <bold>A.</bold> Hind femur; <bold>B.</bold> Posterior margin of tergite IX. Scale bars: 200 µm (<bold>A</bold>); 50 µm (<bold>B</bold>).</p></caption><graphic xmlns:xlink="http://www.w3.org/1999/xlink" xlink:href="zookeys-1245-041_article-141723__-g015.jpg" position="float" orientation="portrait" xlink:type="simple" id="oo_1373881.jpg"><uri content-type="original_file" xlink:type="simple">https://binary.pensoft.net/fig/1373881</uri></graphic></fig><p><bold><italic>Abdomen</italic>.</bold> Gill I with single bifid lamella. Gills II–VII with dorsal and ventral lamellae, dorsal lamella smaller. Gill II to VI with seven to ten filaments on upper lamella and 12–14 on the ventral one, filamentous projections lacking on proximal half; gill VII with three or four filaments on each lamella. Posterior margin of terga IX with denticles. Posterior margin of terga IX with denticles (Fig. <xref ref-type="fig" rid="F15">15B</xref>). Posterior margin of terga VIII with minute denticles. Posterior margin of terga V–VII without denticles. Posterolateral projections present on segments VII–IX.</p><p><bold><italic>Eggs</italic>.</bold> General shape elongated. Size 190 μm × 75 μm. Chorionic surface smooth and uplifted compared to attachment structures (Fig. <xref ref-type="fig" rid="F20">20B</xref>). Attachment structures composed of nine long slender filaments attached to each pole (Fig. <xref ref-type="fig" rid="F20">20C</xref>); presence of two transverse filaments at the micropyle opening (Fig. <xref ref-type="fig" rid="F20">20D</xref>). Micropyle in equatorial position.</p></tp:treatment-sec><tp:treatment-sec sec-type="etymology" id="SECID0EZBDI"><title>Derivatio nominis.</title><p>This species is named after the ethnic group Ogea, who live close to the Gogol River, and is a noun in apposition.</p></tp:treatment-sec><tp:treatment-sec><!--Section generated to contain objects referenced in tp:taxon-treatment.--><fig id="F11" position="float" orientation="portrait"><object-id xmlns:xlink="http://www.w3.org/1999/xlink" content-type="doi" xlink:type="simple">10.3897/zookeys.1245.141723.figure11</object-id><object-id xmlns:xlink="http://www.w3.org/1999/xlink" content-type="zenodo_dep_id" xlink:type="simple">16020757</object-id><object-id xmlns:xlink="http://www.w3.org/1999/xlink" content-type="arpha" xlink:type="simple">6F1491EB-A755-5590-B594-F1770F27F8AF</object-id><label>Figure 11.</label><caption><p>Habitus of <tp:taxon-name><tp:taxon-name-part taxon-name-part-type="genus" reg="Thraulus">Thraulus</tp:taxon-name-part> (<tp:taxon-name-part taxon-name-part-type="subgenus" reg="Thraulus">Thraulus</tp:taxon-name-part>) <tp:taxon-name-part taxon-name-part-type="species" reg="noe">noe</tp:taxon-name-part></tp:taxon-name> sp. nov. (<bold>A</bold>), <tp:taxon-name><tp:taxon-name-part taxon-name-part-type="genus" reg="Thraulus">Thraulus</tp:taxon-name-part> (<tp:taxon-name-part taxon-name-part-type="subgenus" reg="Thraulus">Thraulus</tp:taxon-name-part>) <tp:taxon-name-part taxon-name-part-type="species" reg="ogea">ogea</tp:taxon-name-part></tp:taxon-name> sp. nov. (<bold>B</bold>) and <tp:taxon-name><tp:taxon-name-part taxon-name-part-type="genus" reg="Thraulus">Thraulus</tp:taxon-name-part> (<tp:taxon-name-part taxon-name-part-type="subgenus" reg="Thraulus">Thraulus</tp:taxon-name-part>) <tp:taxon-name-part taxon-name-part-type="species" reg="wemale">wemale</tp:taxon-name-part></tp:taxon-name> sp. nov. <bold>(C).</bold> Scale bars: 1 mm.</p></caption><graphic xmlns:xlink="http://www.w3.org/1999/xlink" xlink:href="zookeys-1245-041_article-141723__-g011.jpg" position="float" orientation="portrait" xlink:type="simple" id="oo_1373877.jpg"><uri content-type="original_file" xlink:type="simple">https://binary.pensoft.net/fig/1373877</uri></graphic></fig><fig id="F20" position="float" orientation="portrait"><object-id xmlns:xlink="http://www.w3.org/1999/xlink" content-type="doi" xlink:type="simple">10.3897/zookeys.1245.141723.figure20</object-id><object-id xmlns:xlink="http://www.w3.org/1999/xlink" content-type="zenodo_dep_id" xlink:type="simple">16020802</object-id><object-id xmlns:xlink="http://www.w3.org/1999/xlink" content-type="arpha" xlink:type="simple">E40C9C89-588E-5CD7-B929-5A79C76D01BA</object-id><label>Figure 20.</label><caption><p>Egg structure in toto (<bold>A, B, E</bold>), polar view (<bold>C</bold>), detail of chorion and micropyle (<bold>D, F</bold>). <bold>A.</bold><tp:taxon-name><tp:taxon-name-part taxon-name-part-type="genus" reg="Thraulus">Thraulus</tp:taxon-name-part> (<tp:taxon-name-part taxon-name-part-type="subgenus" reg="Thraulus">Thraulus</tp:taxon-name-part>) <tp:taxon-name-part taxon-name-part-type="species" reg="noe">noe</tp:taxon-name-part></tp:taxon-name> sp. nov.; <bold>B–D.</bold><tp:taxon-name><tp:taxon-name-part taxon-name-part-type="genus" reg="Thraulus">Thraulus</tp:taxon-name-part> (<tp:taxon-name-part taxon-name-part-type="subgenus" reg="Thraulus">Thraulus</tp:taxon-name-part>) <tp:taxon-name-part taxon-name-part-type="species" reg="ogea">ogea</tp:taxon-name-part></tp:taxon-name> sp. nov.; <bold>E, F.</bold><tp:taxon-name><tp:taxon-name-part taxon-name-part-type="genus" reg="Thraulus">Thraulus</tp:taxon-name-part> (<tp:taxon-name-part taxon-name-part-type="subgenus" reg="Thraulus">Thraulus</tp:taxon-name-part>) <tp:taxon-name-part taxon-name-part-type="species" reg="wemale">wemale</tp:taxon-name-part></tp:taxon-name> sp. nov.</p></caption><graphic xmlns:xlink="http://www.w3.org/1999/xlink" xlink:href="zookeys-1245-041_article-141723__-g020.jpg" position="float" orientation="portrait" xlink:type="simple" id="oo_1373886.jpg"><uri content-type="original_file" xlink:type="simple">https://binary.pensoft.net/fig/1373886</uri></graphic></fig></tp:treatment-sec></tp:taxon-treatment>
