# Supplementary material for: ﻿The Leptophlebiidae of New Guinea (Ephemeroptera, Choroterpinae, Thraulini)
Source: Zookeys. 2025 Jul 15;1245:41–175. doi: 10.3897/zookeys.1245.141723 (PMC12284592; doi:10.3897/zookeys.1245.141723)
Supplement: XML Treatment for Thraulus (Thraulus) timorensis [file zookeys.1245.141723-treatment9.xml]

<!DOCTYPE tp:taxon-treatment
  PUBLIC "-//TaxonX//DTD Taxonomic Treatment Publishing DTD v0 20100105//EN" "tax-treatment-NSO.dtd">
<tp:taxon-treatment xmlns:tp="http://www.plazi.org/taxpub"><tp:treatment-meta><kwd-group><label>Taxon classification</label><kwd>
                <named-content content-type="kingdom">Animalia</named-content>
              </kwd><kwd>
                <named-content content-type="order">Ephemeroptera</named-content>
              </kwd><kwd>
                <named-content content-type="family">Leptophlebiidae</named-content>
              </kwd></kwd-group><mixed-citation publication-type="journal"><person-group><name><surname>Sartori</surname><given-names>Michel</given-names></name><name><surname>Salles</surname><given-names>Frederico F.</given-names></name></person-group><article-title>﻿The <tp:taxon-name><tp:taxon-name-part taxon-name-part-type="family">Leptophlebiidae</tp:taxon-name-part></tp:taxon-name> of New Guinea (<tp:taxon-name><tp:taxon-name-part taxon-name-part-type="order">Ephemeroptera</tp:taxon-name-part></tp:taxon-name>, <tp:taxon-name><tp:taxon-name-part taxon-name-part-type="subfamily">Choroterpinae</tp:taxon-name-part></tp:taxon-name>, <tp:taxon-name><tp:taxon-name-part taxon-name-part-type="tribe">Thraulini</tp:taxon-name-part></tp:taxon-name>)</article-title><source>Zookeys</source><day>15</day><month>07</month><year>2025</year><volume>1245</volume><fpage>41</fpage><lpage>175</lpage><pub-id pub-id-type="doi">10.3897/zookeys.1245.141723</pub-id></mixed-citation></tp:treatment-meta><tp:nomenclature><label>﻿</label><tp:taxon-name><object-id xmlns:xlink="http://www.w3.org/1999/xlink" content-type="arpha" xlink:type="simple">3AB9A5D3-50E4-55A3-9265-4BA483FF654D</object-id><tp:taxon-name-part taxon-name-part-type="genus" reg="Thraulus">Thraulus</tp:taxon-name-part> (<tp:taxon-name-part taxon-name-part-type="subgenus" reg="Thraulus">Thraulus</tp:taxon-name-part>) <tp:taxon-name-part taxon-name-part-type="species" reg="timorensis">timorensis</tp:taxon-name-part><object-id xmlns:xlink="http://www.w3.org/1999/xlink" content-type="zoobank" xlink:type="simple">https://zoobank.org/930B6137-34C5-4AFD-B744-9AF48144D4EF</object-id></tp:taxon-name><tp:taxon-status xmlns:xlink="http://www.w3.org/1999/xlink" xlink:type="simple"> sp. nov.</tp:taxon-status><xref ref-type="fig" rid="F16">Figs 16</xref><xref ref-type="fig" rid="F17">, 17</xref><xref ref-type="fig" rid="F34">, 34E</xref></tp:nomenclature><tp:treatment-sec sec-type="material" id="SECID0EVDDI"><title>Material examined.</title><p><bold><italic>Holotype</italic>.</bold> • Indonesia, Timor, nymph on slide, GBIFCH01223095, some gills in ethanol, GBIFCH01523478, Naikliu area, restpools in dry forest,130 m, 03.X.2011, <named-content xmlns:xlink="http://www.w3.org/1999/xlink" content-type="dwc:verbatimCoordinates" xlink:type="simple"><named-content content-type="geo-json" specific-use="{&#34;type&#34;:&#34;Point&#34;,&#34;coordinates&#34;:[123.690650,-9.973750]}" id="NCID0EDEDI" xlink:type="simple">09°58.425'S, 123°41.439'E</named-content></named-content>, M. Balke col [TIM11] (<named-content xmlns:xlink="http://www.w3.org/1999/xlink" content-type="dwc:institutional_code" xlink:title="Museum Zoologicum Bogoriense" xlink:href="http://grbio.org/institution/museum-zoologicum-bogoriense" xlink:type="simple">MZB</named-content>).</p></tp:treatment-sec><tp:treatment-sec sec-type="Nymph" id="SECID0ENEDI"><title>Nymph.</title><p>Body length, female: 6.5 mm.</p></tp:treatment-sec><tp:treatment-sec sec-type="diagnosis" id="SECID0ESEDI"><title>Diagnosis.</title><p>Labrum cordiform, medial emargination shallow without denticles; dorsal face of labrum with multiple rows in distal position; tarsal claw hooked with 15 teeth and a palisade of four other teeth in distal position; gill lamellae on segments II–VI with &gt; 25 filaments each; posterolateral projections of the abdomen present on segments VIII and IX.</p></tp:treatment-sec><tp:treatment-sec sec-type="Colouration" id="SECID0EXEDI"><title>Colouration.</title><p>Femur, tibia, and tarsi whitish.</p></tp:treatment-sec><tp:treatment-sec sec-type="description" id="SECID0E3EDI"><title>Description.</title><p><bold><italic>Head</italic>. <italic>Labrum</italic></bold> cordiform (Fig. <xref ref-type="fig" rid="F16">16A</xref>). Ratio labrum width/clypeus width 0.95. Ratio labrum width/insertion width 1.39. Medial emargination shallow without denticles. Proximal row of setae present, simple. Number of setae on proximal row ~ 29. Distal row of setae multiple (Fig. <xref ref-type="fig" rid="F16">16C</xref>). Median part of labrum in ventral view with stout setae in a row (Fig. <xref ref-type="fig" rid="F16">16B</xref>). <bold><italic>Mandibles</italic>.</bold> Outer margin with middle tuft of setae. Right mandible with ten setae below mola (Fig. <xref ref-type="fig" rid="F16">16D</xref>). <bold><italic>Maxillae</italic>.</bold> Posterior margin of cardo broken. Proximo-lateral margin of stipes with single long stout seta (Fig. <xref ref-type="fig" rid="F34">34E</xref>). Apical-ventral row with 22 pectinate setae. Maxillary palp segment II 0.82 as long as segment I. Maxillary palp segment III 0.78 as long as segment I (Fig. <xref ref-type="fig" rid="F16">16E</xref>). Stout setae on outer margin of segment I absent. Segment II inner margin with five stout setae, outer margin without stout setae. Segment III inner margin with five stout setae, dorsal surface with few setae at apex. Segment III 1.67 × as long as base width. <bold><italic>Labium</italic>.</bold> Labial palp segment II 0.76 as long as segment I. Labial palp segment III 0.76 as long as segment I (Fig. <xref ref-type="fig" rid="F16">16F</xref>). Segment I inner margin with two stout setae, outer margin with 12 stout setae. Segment II outer margin with ten stout setae. Segment III dorsal face with five stout setae. Segment III 2.90 × as long as base width. <bold><italic>Hypopharynx</italic>.</bold> Apex of superlingua truncate (Fig. <xref ref-type="fig" rid="F16">16F</xref>).</p><fig id="F16" position="float" orientation="portrait"><object-id xmlns:xlink="http://www.w3.org/1999/xlink" content-type="doi" xlink:type="simple">10.3897/zookeys.1245.141723.figure16</object-id><object-id xmlns:xlink="http://www.w3.org/1999/xlink" content-type="zenodo_dep_id" xlink:type="simple">16020778</object-id><object-id xmlns:xlink="http://www.w3.org/1999/xlink" content-type="arpha" xlink:type="simple">8D24BB04-4292-5AA4-90DB-F3DACE0EB3C6</object-id><label>Figure 16.</label><caption><p><tp:taxon-name><tp:taxon-name-part taxon-name-part-type="genus" reg="Thraulus">Thraulus</tp:taxon-name-part> (<tp:taxon-name-part taxon-name-part-type="subgenus" reg="Thraulus">Thraulus</tp:taxon-name-part>) <tp:taxon-name-part taxon-name-part-type="species" reg="timorensis">timorensis</tp:taxon-name-part></tp:taxon-name> sp. nov. nymphal mouthparts. <bold>A.</bold> Labrum, dorsal view; <bold>B.</bold> Emargination of the labrum; <bold>C.</bold> Detail of the distal row of setae; <bold>D.</bold> Right mandible; <bold>E.</bold> Maxilla; <bold>F.</bold> Labium Scale bars: 200 µm (<bold>A, D–F</bold>); 50 µm (<bold>B, C</bold>).</p></caption><graphic xmlns:xlink="http://www.w3.org/1999/xlink" xlink:href="zookeys-1245-041_article-141723__-g016.jpg" position="float" orientation="portrait" xlink:type="simple" id="oo_1373882.jpg"><uri content-type="original_file" xlink:type="simple">https://binary.pensoft.net/fig/1373882</uri></graphic></fig><p><bold><italic>Thorax</italic>.</bold> Dorsal margin of femur with a row of long, stout and pointed setae; regular submarginal row with setae as long as those of dorsal margin (Fig. <xref ref-type="fig" rid="F17">17A</xref>); ventral margin with short and pointed setae and a submarginal row of short and blunt but stout setae, except on hind leg where those on ventral margin are short and blunt (Fig. <xref ref-type="fig" rid="F17">17B</xref>); central area of upper surface with few long pointed setae. Middle tibia with two rows of long pointed setae on ventral margin, outer margin with few hair-like setae; hind tibia with a row of long thin setae on ventral margin, upper and lower surfaces covered with simple and some feathered setae, outer margin with long and short pointed stout setae. Tarsal claw hooked with 15 denticles, together with a palisade of four small denticles at apex (Fig. <xref ref-type="fig" rid="F17">17C</xref>).</p><fig id="F17" position="float" orientation="portrait"><object-id xmlns:xlink="http://www.w3.org/1999/xlink" content-type="doi" xlink:type="simple">10.3897/zookeys.1245.141723.figure17</object-id><object-id xmlns:xlink="http://www.w3.org/1999/xlink" content-type="zenodo_dep_id" xlink:type="simple">16020782</object-id><object-id xmlns:xlink="http://www.w3.org/1999/xlink" content-type="arpha" xlink:type="simple">3C5F7EF8-F32D-56EC-BB22-3F9345B31088</object-id><label>Figure 17.</label><caption><p><tp:taxon-name><tp:taxon-name-part taxon-name-part-type="genus" reg="Thraulus">Thraulus</tp:taxon-name-part> (<tp:taxon-name-part taxon-name-part-type="subgenus" reg="Thraulus">Thraulus</tp:taxon-name-part>) <tp:taxon-name-part taxon-name-part-type="species" reg="timorensis">timorensis</tp:taxon-name-part></tp:taxon-name> sp. nov. thorax and abdomen. <bold>A.</bold> Fore femur; <bold>B.</bold> Hind femur; <bold>C.</bold> Claw; <bold>D.</bold> Gill IV. Scale bars: 200 µm (<bold>A, B</bold>); 50 µm (<bold>C</bold>).</p></caption><graphic xmlns:xlink="http://www.w3.org/1999/xlink" xlink:href="zookeys-1245-041_article-141723__-g017.jpg" position="float" orientation="portrait" xlink:type="simple" id="oo_1373883.jpg"><uri content-type="original_file" xlink:type="simple">https://binary.pensoft.net/fig/1373883</uri></graphic></fig><p><bold><italic>Abdomen</italic>.</bold> Gill I with single bifid lamella. Gills II–VII with dorsal and ventral lamellae, dorsal lamella smaller. Gills II–VI with upper lamella entirely bordered with ~ 35 very long filaments, lower lamella with ~ 30 very long filaments (Fig. <xref ref-type="fig" rid="F17">17D</xref>); gill VII smaller but with the same number of long filaments. Posterior margin of terga IX with denticles. Posterior margin of terga VIII with minute denticles. Posterior margin of terga V–VII without denticles. Posterolateral projections present on segments VIII–IX.</p></tp:treatment-sec><tp:treatment-sec sec-type="etymology" id="SECID0ENKDI"><title>Derivatio nominis.</title><p>This species is named after the island from where it comes. Although we have a single nymph in hand, we think important to formally named it, since it possesses distinct characters; moreover, it is the first <tp:taxon-name><tp:taxon-name-part taxon-name-part-type="family">Leptophlebiidae</tp:taxon-name-part></tp:taxon-name> described from this island and only the second mayfly species (<xref ref-type="bibr" rid="B15">Kaltenbach and Gattolliat 2017</xref>).</p></tp:treatment-sec><tp:treatment-sec><!--Section generated to contain objects referenced in tp:taxon-treatment.--><fig id="F34" position="float" orientation="portrait"><object-id xmlns:xlink="http://www.w3.org/1999/xlink" content-type="doi" xlink:type="simple">10.3897/zookeys.1245.141723.figure34</object-id><object-id xmlns:xlink="http://www.w3.org/1999/xlink" content-type="zenodo_dep_id" xlink:type="simple">16020875</object-id><object-id xmlns:xlink="http://www.w3.org/1999/xlink" content-type="arpha" xlink:type="simple">4F7E8BE4-8758-5CC4-96C2-F0D13DB8E623</object-id><label>Figure 34.</label><caption><p>
                  Maxillae: posterior margin of cardo (<bold>A–D</bold>) and proximo-lateral margin of stipes (<bold>E–L</bold>). <bold>A.</bold><tp:taxon-name><tp:taxon-name-part taxon-name-part-type="genus" reg="Thraulus">Thraulus</tp:taxon-name-part> (<tp:taxon-name-part taxon-name-part-type="subgenus" reg="Thraulus">Thraulus</tp:taxon-name-part>) <tp:taxon-name-part taxon-name-part-type="species" reg="eloisae">eloisae</tp:taxon-name-part></tp:taxon-name> sp. nov.; <bold>B.</bold><tp:taxon-name><tp:taxon-name-part taxon-name-part-type="genus" reg="Thraulus">Thraulus</tp:taxon-name-part> (<tp:taxon-name-part taxon-name-part-type="subgenus" reg="Masharikella">Masharikella</tp:taxon-name-part>) <tp:taxon-name-part taxon-name-part-type="species" reg="iteris">iteris</tp:taxon-name-part></tp:taxon-name> sp.nov.; <bold>C.</bold><italic><tp:taxon-name><tp:taxon-name-part taxon-name-part-type="genus" reg="Nonnullidens">Nonnullidens</tp:taxon-name-part><tp:taxon-name-part taxon-name-part-type="species" reg="fuyugensis">fuyugensis</tp:taxon-name-part></tp:taxon-name></italic> sp.nov. <bold>D</bold><italic><tp:taxon-name><tp:taxon-name-part taxon-name-part-type="genus" reg="Kosminympha">Kosminympha</tp:taxon-name-part><tp:taxon-name-part taxon-name-part-type="species" reg="kalamorum">kalamorum</tp:taxon-name-part></tp:taxon-name></italic> sp. nov.; <bold>E.</bold><tp:taxon-name><tp:taxon-name-part taxon-name-part-type="genus" reg="Thraulus">Thraulus</tp:taxon-name-part> (<tp:taxon-name-part taxon-name-part-type="subgenus" reg="Thraulus">Thraulus</tp:taxon-name-part>) <tp:taxon-name-part taxon-name-part-type="species" reg="timorensis">timorensis</tp:taxon-name-part></tp:taxon-name> sp. nov.; <bold>F.</bold><tp:taxon-name><tp:taxon-name-part taxon-name-part-type="genus" reg="Thraulus">Thraulus</tp:taxon-name-part> (<tp:taxon-name-part taxon-name-part-type="subgenus" reg="Masharikella">Masharikella</tp:taxon-name-part>) <tp:taxon-name-part taxon-name-part-type="species" reg="johannisluci">johannisluci</tp:taxon-name-part></tp:taxon-name> sp. nov. <bold>G</bold><tp:taxon-name><tp:taxon-name-part taxon-name-part-type="genus" reg="Thraulus">Thraulus</tp:taxon-name-part> (<tp:taxon-name-part taxon-name-part-type="subgenus" reg="Masharikella">Masharikella</tp:taxon-name-part>) <tp:taxon-name-part taxon-name-part-type="species" reg="pascalae">pascalae</tp:taxon-name-part></tp:taxon-name> sp. nov.; <bold>H.</bold><italic><tp:taxon-name><tp:taxon-name-part taxon-name-part-type="genus" reg="Nonnullidens">Nonnullidens</tp:taxon-name-part></tp:taxon-name></italic> sp. A; <bold>I.</bold><italic><tp:taxon-name><tp:taxon-name-part taxon-name-part-type="genus" reg="Nonnullidens">Nonnullidens</tp:taxon-name-part><tp:taxon-name-part taxon-name-part-type="species" reg="moiorum">moiorum</tp:taxon-name-part></tp:taxon-name></italic> sp.nov.; <bold>J.</bold><italic><tp:taxon-name><tp:taxon-name-part taxon-name-part-type="genus" reg="Kosminympha">Kosminympha</tp:taxon-name-part><tp:taxon-name-part taxon-name-part-type="species" reg="paulinae">paulinae</tp:taxon-name-part></tp:taxon-name></italic> sp. nov.; <bold>K.</bold><italic><tp:taxon-name><tp:taxon-name-part taxon-name-part-type="genus" reg="Kosminympha">Kosminympha</tp:taxon-name-part><tp:taxon-name-part taxon-name-part-type="species" reg="balkei">balkei</tp:taxon-name-part></tp:taxon-name></italic> sp. nov.; <bold>L.</bold><italic><tp:taxon-name><tp:taxon-name-part taxon-name-part-type="genus" reg="Kosminympha">Kosminympha</tp:taxon-name-part><tp:taxon-name-part taxon-name-part-type="species" reg="baruya">baruya</tp:taxon-name-part></tp:taxon-name></italic> sp. nov.</p></caption><graphic xmlns:xlink="http://www.w3.org/1999/xlink" xlink:href="zookeys-1245-041_article-141723__-g034.jpg" position="float" orientation="portrait" xlink:type="simple" id="oo_1373900.jpg"><uri content-type="original_file" xlink:type="simple">https://binary.pensoft.net/fig/1373900</uri></graphic></fig></tp:treatment-sec><ref-list><ref id="B15"><mixed-citation xmlns:xlink="http://www.w3.org/1999/xlink" xlink:type="simple"><person-group><name name-style="western"><surname>Kaltenbach</surname><given-names>T</given-names></name><name name-style="western"><surname>Gattolliat</surname><given-names>JL</given-names></name></person-group> (<year>2017</year>) <article-title>New species of <italic><tp:taxon-name><tp:taxon-name-part taxon-name-part-type="genus">Indocloeon</tp:taxon-name-part></tp:taxon-name></italic> Müller–Liebenau from South–East Asia (<tp:taxon-name><tp:taxon-name-part taxon-name-part-type="order">Ephemeroptera</tp:taxon-name-part></tp:taxon-name>, <tp:taxon-name><tp:taxon-name-part taxon-name-part-type="family">Baetidae</tp:taxon-name-part></tp:taxon-name>).</article-title><source>ZooKeys</source><volume>723</volume>: <fpage>43</fpage>–<lpage>60</lpage>. <ext-link xlink:href="10.3897/zookeys.723.20578" ext-link-type="doi" xlink:type="simple">https://doi.org/10.3897/zookeys.723.20578</ext-link></mixed-citation></ref></ref-list></tp:taxon-treatment>
