# Supplementary material for: ﻿The Leptophlebiidae of New Guinea (Ephemeroptera, Choroterpinae, Thraulini)
Source: Zookeys. 2025 Jul 15;1245:41–175. doi: 10.3897/zookeys.1245.141723 (PMC12284592; doi:10.3897/zookeys.1245.141723)
Supplement: XML Treatment for Thraulus (Thraulus) wemale [file zookeys.1245.141723-treatment10.xml]

<!DOCTYPE tp:taxon-treatment
  PUBLIC "-//TaxonX//DTD Taxonomic Treatment Publishing DTD v0 20100105//EN" "tax-treatment-NSO.dtd">
<tp:taxon-treatment xmlns:tp="http://www.plazi.org/taxpub"><tp:treatment-meta><kwd-group><label>Taxon classification</label><kwd>
                <named-content content-type="kingdom">Animalia</named-content>
              </kwd><kwd>
                <named-content content-type="order">Ephemeroptera</named-content>
              </kwd><kwd>
                <named-content content-type="family">Leptophlebiidae</named-content>
              </kwd></kwd-group><mixed-citation publication-type="journal"><person-group><name><surname>Sartori</surname><given-names>Michel</given-names></name><name><surname>Salles</surname><given-names>Frederico F.</given-names></name></person-group><article-title>﻿The <tp:taxon-name><tp:taxon-name-part taxon-name-part-type="family">Leptophlebiidae</tp:taxon-name-part></tp:taxon-name> of New Guinea (<tp:taxon-name><tp:taxon-name-part taxon-name-part-type="order">Ephemeroptera</tp:taxon-name-part></tp:taxon-name>, <tp:taxon-name><tp:taxon-name-part taxon-name-part-type="subfamily">Choroterpinae</tp:taxon-name-part></tp:taxon-name>, <tp:taxon-name><tp:taxon-name-part taxon-name-part-type="tribe">Thraulini</tp:taxon-name-part></tp:taxon-name>)</article-title><source>Zookeys</source><day>15</day><month>07</month><year>2025</year><volume>1245</volume><fpage>41</fpage><lpage>175</lpage><pub-id pub-id-type="doi">10.3897/zookeys.1245.141723</pub-id></mixed-citation></tp:treatment-meta><tp:nomenclature><label>﻿</label><tp:taxon-name><object-id xmlns:xlink="http://www.w3.org/1999/xlink" content-type="arpha" xlink:type="simple">0082BB0C-EE8F-526C-B02C-82AC58D055F4</object-id><tp:taxon-name-part taxon-name-part-type="genus" reg="Thraulus">Thraulus</tp:taxon-name-part> (<tp:taxon-name-part taxon-name-part-type="subgenus" reg="Thraulus">Thraulus</tp:taxon-name-part>) <tp:taxon-name-part taxon-name-part-type="species" reg="wemale">wemale</tp:taxon-name-part><object-id xmlns:xlink="http://www.w3.org/1999/xlink" content-type="zoobank" xlink:type="simple">https://zoobank.org/ACB801CB-1E07-4D9F-B65C-E9203F46D7FB</object-id></tp:taxon-name><tp:taxon-status xmlns:xlink="http://www.w3.org/1999/xlink" xlink:type="simple"> sp. nov.</tp:taxon-status><xref ref-type="fig" rid="F11">Figs 11C</xref><xref ref-type="fig" rid="F18">, 18</xref><xref ref-type="fig" rid="F19">, 19</xref><xref ref-type="fig" rid="F20">, 20E, F</xref></tp:nomenclature><tp:treatment-sec sec-type="material" id="SECID0EXMDI"><title>Material examined.</title><p><bold><italic>Holotype</italic>.</bold> • Indonesia, Maluku, Seram, nymph on slide, Kanikeh, 607 m, 7.IV.2012, 3°06.524'S / 129°28.796E, M. Balke col [AMB07], GBIFCH01223099 (<named-content xmlns:xlink="http://www.w3.org/1999/xlink" content-type="dwc:institutional_code" xlink:title="Museum Zoologicum Bogoriense" xlink:href="http://grbio.org/institution/museum-zoologicum-bogoriense" xlink:type="simple">MZB</named-content>). <bold><italic>Paratypes</italic>.</bold> • Indonesia, Maluku, Seram, 9 nymphs in ethanol, GBIFCH01523477, 2 entirely mounted on slide, GBIFCH01223105, GBIFCH01223102, same data as holotype (<named-content xmlns:xlink="http://www.w3.org/1999/xlink" content-type="dwc:institutional_code" xlink:title="Naturéum, Department of zoology, Lausanne" xlink:href="http://grbio.org/institution/musee-zoologique-0" xlink:type="simple">MZL</named-content>). • Indonesia, Maluku, Seram, 1 nymph in ethanol (<named-content xmlns:xlink="http://www.w3.org/1999/xlink" content-type="dwc:institutional_code" xlink:title="Museu de Entomologia, Viçosa, Viçosa" xlink:href="http://grbio.org/institution/vicosa-universidade-federal-de-vicosa-museum-entomology" xlink:type="simple">UFVB</named-content>), 2 entirely mounted on slide, GBIFCH01223104, GBIFCH01223103, Roho-Kanikeh village, waterholes near Roho, 117 m, 7.IV.2012, 3°01.193'S / 129°23.480'E, M. Balke col [AMB06] (<named-content xmlns:xlink="http://www.w3.org/1999/xlink" content-type="dwc:institutional_code" xlink:title="Naturéum, Department of zoology, Lausanne" xlink:href="http://grbio.org/institution/musee-zoologique-0" xlink:type="simple">MZL</named-content>). • Indonesia, Maluku, Seram, 1 nymph entirely mounted on slide, GBIFCH01223100, small puddles Kanikeh-Wainsela, 800–1350 m, 9.IV.2012, 3°08.679'S / 129°28.403'E, M. Balke col [AMB10] (<named-content xmlns:xlink="http://www.w3.org/1999/xlink" content-type="dwc:institutional_code" xlink:title="Naturéum, Department of zoology, Lausanne" xlink:href="http://grbio.org/institution/musee-zoologique-0" xlink:type="simple">MZL</named-content>). • Indonesia, Maluku, Seram, 1 nymph entirely mounted on slide, GBIFCH01223101, near Huahulo village, 110 m, 13.IV.2012, 2°59.069'S / 129°20.539'E, M. Balke col. [AMB13] (<named-content xmlns:xlink="http://www.w3.org/1999/xlink" content-type="dwc:institutional_code" xlink:title="Naturéum, Department of zoology, Lausanne" xlink:href="http://grbio.org/institution/musee-zoologique-0" xlink:type="simple">MZL</named-content>). • Indonesia, Maluku, Seram, 1 nymph entirely mounted on slide, GBIFCH01223149, Gunung Salahutu, stream, shaded at waterfall, 125 m, 3.IV.2012, 3°33.318'S / 128°17.711'E, M. Balke col. [AMB03] (<named-content xmlns:xlink="http://www.w3.org/1999/xlink" content-type="dwc:institutional_code" xlink:title="Naturéum, Department of zoology, Lausanne" xlink:href="http://grbio.org/institution/musee-zoologique-0" xlink:type="simple">MZL</named-content>).</p></tp:treatment-sec><tp:treatment-sec sec-type="Nymph" id="SECID0EJODI"><title>Nymph.</title><p>Body length, male: 4.8–5 mm, female: 5.7–6 mm.</p></tp:treatment-sec><tp:treatment-sec sec-type="diagnosis" id="SECID0EOODI"><title>Diagnosis.</title><p>Labrum cordiform, medial emargination shallow with flat denticles; median part of labrum in ventral view with stout setae in a row; outer margin of mandibles with row of setae on distal 2/3; posterior margin of cardo with many hair-like setae and one stout long seta in submarginal position; gill lamellae on segments II–VI with &lt; 20 filaments, without filaments on basal half ; posterolateral projections of the abdomen present on segments VI–IX.</p></tp:treatment-sec><tp:treatment-sec sec-type="Colouration" id="SECID0ETODI"><title>Colouration.</title><p><bold><italic>Head</italic>.</bold> Pale brown, darker between ocelli in males, greyish brown in females. Antenna whitish. Compound eye lower portion black, upper portion reddish brown. Mouth parts pale brown to greyish brown. <bold><italic>Thorax</italic>.</bold> Pronotum medium brown, darker in anterior part and laterally (Fig. <xref ref-type="fig" rid="F11">11C</xref>). Mesonotum whitish brown, darker laterally, with greyish marks along the median suture. Metanotum pale brown. Femur greyish white, dorsal surface with two large dark grey marks proximally and distally. Tibia uniformly pale brown. Tarsi uniformly pale brown. <bold><italic>Abdomen</italic>.</bold> Terga uniformly medium to dark brown, tergites IX and X paler in males. Sterna yellowish grey. Gills purplish brown. Terminal filaments uniformly pale brown.</p></tp:treatment-sec><tp:treatment-sec sec-type="description" id="SECID0EKPDI"><title>Description.</title><p><bold><italic>Head</italic>. <italic>Labrum</italic></bold> cordiform (Fig. <xref ref-type="fig" rid="F18">18A</xref>). Ratio labrum width/clypeus width 0.96–1.03. Ratio labrum width/insertion width 1.31–1.39. Medial emargination shallow with flat denticles. Proximal row of setae present, simple. Number of setae on proximal row 33–45. Distal row of setae present, simple. Median part of labrum in ventral view with only scattered stout setae (Fig. <xref ref-type="fig" rid="F18">18B</xref>). <bold><italic>Mandibles</italic>.</bold> Outer margin with row of setae on distal 2/3 ending near incisor. Right mandible with 7–11 setae below the mola (Fig. <xref ref-type="fig" rid="F18">18C</xref>). <bold><italic>Maxillae</italic>.</bold> Posterior margin of cardo with many hair-like setae and one stout long seta in submarginal position. Proximo-lateral margin of stipes with a single stout long seta. Apical-ventral row with 18–23 pectinate setae. Maxillary palp segment II 0.70–1.00 × as long as segment I. Maxillary palp segment III 0.67–0.82 as long as segment 1 (Fig. <xref ref-type="fig" rid="F18">18D</xref>). Stout setae on outer margin of segment I absent. Segment II inner margin with four or five stout setae, outer margin with 4–6 stout setae. Segment III inner margin with 4–6 stout setae, dorsal surface with few setae at apex. Segment III 1.8–2.22 × as long as base width. <bold><italic>Labium</italic>.</bold> Labial palp segment II 0.72–0.90 as long as segment I. Labial palp segment III 0.67–0.78 as long as segment I (Fig. <xref ref-type="fig" rid="F18">18E</xref>). Segment I inner margin with 9–13 stout setae, outer margin with 11 or 12 stout setae. Segment II outer margin with 3–5 stout setae. Segment III dorsal face with 3–5 stout setae. Segment III 3.20–3.57 × as long as base width. <bold><italic>Hypopharynx</italic>.</bold> Apex of superlingua truncate (Fig. <xref ref-type="fig" rid="F18">18F</xref>).</p><fig id="F18" position="float" orientation="portrait"><object-id xmlns:xlink="http://www.w3.org/1999/xlink" content-type="doi" xlink:type="simple">10.3897/zookeys.1245.141723.figure18</object-id><object-id xmlns:xlink="http://www.w3.org/1999/xlink" content-type="zenodo_dep_id" xlink:type="simple">16020788</object-id><object-id xmlns:xlink="http://www.w3.org/1999/xlink" content-type="arpha" xlink:type="simple">E70ABB7A-C602-5234-951B-FA72C4BFB040</object-id><label>Figure 18.</label><caption><p><tp:taxon-name><tp:taxon-name-part taxon-name-part-type="genus" reg="Thraulus">Thraulus</tp:taxon-name-part> (<tp:taxon-name-part taxon-name-part-type="subgenus" reg="Thraulus">Thraulus</tp:taxon-name-part>) <tp:taxon-name-part taxon-name-part-type="species" reg="wemale">wemale</tp:taxon-name-part></tp:taxon-name> sp. nov. nymphal mouthparts. <bold>A.</bold> Labrum, dorsal view; <bold>B.</bold> Emargination of the labrum; <bold>C.</bold> Right mandible; <bold>D.</bold> Maxilla; <bold>E.</bold> Labium; <bold>F.</bold> Superlingua of hypopharynx. Scale bars: 200 µm (<bold>A, C–E</bold>); 50 µm (<bold>B</bold>); 100 µm (<bold>F</bold>).</p></caption><graphic xmlns:xlink="http://www.w3.org/1999/xlink" xlink:href="zookeys-1245-041_article-141723__-g018.jpg" position="float" orientation="portrait" xlink:type="simple" id="oo_1373884.jpg"><uri content-type="original_file" xlink:type="simple">https://binary.pensoft.net/fig/1373884</uri></graphic></fig><p><bold><italic>Thorax</italic>.</bold> Dorsal margin of femur with a row of stout, long setae, and a submarginal row with same setae; ventral margin with shorter and stouter setae; upper surface with few long, pointed stout setae (Fig. <xref ref-type="fig" rid="F19">19A, B</xref>). Tarsal claw hooked with 4–7 denticles progressively larger apically (Fig. <xref ref-type="fig" rid="F19">19C</xref>).</p><fig id="F19" position="float" orientation="portrait"><object-id xmlns:xlink="http://www.w3.org/1999/xlink" content-type="doi" xlink:type="simple">10.3897/zookeys.1245.141723.figure19</object-id><object-id xmlns:xlink="http://www.w3.org/1999/xlink" content-type="zenodo_dep_id" xlink:type="simple">16020794</object-id><object-id xmlns:xlink="http://www.w3.org/1999/xlink" content-type="arpha" xlink:type="simple">90346FEC-31BB-5549-B476-8AD4CF548016</object-id><label>Figure 19.</label><caption><p><tp:taxon-name><tp:taxon-name-part taxon-name-part-type="genus" reg="Thraulus">Thraulus</tp:taxon-name-part> (<tp:taxon-name-part taxon-name-part-type="subgenus" reg="Thraulus">Thraulus</tp:taxon-name-part>) <tp:taxon-name-part taxon-name-part-type="species" reg="wemale">wemale</tp:taxon-name-part></tp:taxon-name> sp. nov. thorax and abdomen. <bold>A.</bold> Fore femur; <bold>B.</bold> Hind femur; <bold>C.</bold> Claw; <bold>D.</bold> Posterior margin of tergite IX; <bold>E.</bold> Posterior margin of tergite VIII; <bold>F.</bold> Gill I; <bold>G.</bold> Gill IV; <bold>H.</bold> Gill VII. Scale bars: 200 µm (<bold>A, B</bold>); 50 µm (<bold>C–E</bold>).</p></caption><graphic xmlns:xlink="http://www.w3.org/1999/xlink" xlink:href="zookeys-1245-041_article-141723__-g019.jpg" position="float" orientation="portrait" xlink:type="simple" id="oo_1373885.jpg"><uri content-type="original_file" xlink:type="simple">https://binary.pensoft.net/fig/1373885</uri></graphic></fig><p><bold><italic>Abdomen</italic>.</bold> Gill I with single bifid lamella (Fig. <xref ref-type="fig" rid="F19">19F</xref>). Gills II–VII with dorsal and ventral lamellae, dorsal lamella smaller. Gills II–VI with &lt; 10 filaments on each lamella (Fig. <xref ref-type="fig" rid="F19">19G</xref>); gill VII with two or three filaments on each lamella (Fig. <xref ref-type="fig" rid="F19">19H</xref>). Posterior margin of terga IX with denticles (Fig. <xref ref-type="fig" rid="F19">19D</xref>). Posterior margin of terga VII–VIII with minute denticles (Fig. <xref ref-type="fig" rid="F19">19E</xref>). Posterior margin of terga V–VI without denticles. Posterolateral projections present on segment VI–IX.</p><p><bold><italic>Eggs</italic>.</bold> General shape elongated. Size 190 μm x 75 μm. Chorionic surface smooth and uplifted compared to attachment structures. Attachment structures composed of 12 long and slender filaments attached to each pole and able to inflate (Fig. <xref ref-type="fig" rid="F20">20E</xref>). At the micropyle opening, presence of two transverse short filaments, easily broken (Fig. <xref ref-type="fig" rid="F20">20F</xref>). Micropyle in equatorial position.</p><fig id="F20" position="float" orientation="portrait"><object-id xmlns:xlink="http://www.w3.org/1999/xlink" content-type="doi" xlink:type="simple">10.3897/zookeys.1245.141723.figure20</object-id><object-id xmlns:xlink="http://www.w3.org/1999/xlink" content-type="zenodo_dep_id" xlink:type="simple">16020802</object-id><object-id xmlns:xlink="http://www.w3.org/1999/xlink" content-type="arpha" xlink:type="simple">E40C9C89-588E-5CD7-B929-5A79C76D01BA</object-id><label>Figure 20.</label><caption><p>Egg structure in toto (<bold>A, B, E</bold>), polar view (<bold>C</bold>), detail of chorion and micropyle (<bold>D, F</bold>). <bold>A.</bold><tp:taxon-name><tp:taxon-name-part taxon-name-part-type="genus" reg="Thraulus">Thraulus</tp:taxon-name-part> (<tp:taxon-name-part taxon-name-part-type="subgenus" reg="Thraulus">Thraulus</tp:taxon-name-part>) <tp:taxon-name-part taxon-name-part-type="species" reg="noe">noe</tp:taxon-name-part></tp:taxon-name> sp. nov.; <bold>B–D.</bold><tp:taxon-name><tp:taxon-name-part taxon-name-part-type="genus" reg="Thraulus">Thraulus</tp:taxon-name-part> (<tp:taxon-name-part taxon-name-part-type="subgenus" reg="Thraulus">Thraulus</tp:taxon-name-part>) <tp:taxon-name-part taxon-name-part-type="species" reg="ogea">ogea</tp:taxon-name-part></tp:taxon-name> sp. nov.; <bold>E, F.</bold><tp:taxon-name><tp:taxon-name-part taxon-name-part-type="genus" reg="Thraulus">Thraulus</tp:taxon-name-part> (<tp:taxon-name-part taxon-name-part-type="subgenus" reg="Thraulus">Thraulus</tp:taxon-name-part>) <tp:taxon-name-part taxon-name-part-type="species" reg="wemale">wemale</tp:taxon-name-part></tp:taxon-name> sp. nov.</p></caption><graphic xmlns:xlink="http://www.w3.org/1999/xlink" xlink:href="zookeys-1245-041_article-141723__-g020.jpg" position="float" orientation="portrait" xlink:type="simple" id="oo_1373886.jpg"><uri content-type="original_file" xlink:type="simple">https://binary.pensoft.net/fig/1373886</uri></graphic></fig></tp:treatment-sec><tp:treatment-sec sec-type="etymology" id="SECID0E2XDI"><title>Derivatio nominis.</title><p>This species is named to honour the ancient ethnic group Wemale, who still inhabits the inland of Seram where the specimens of this species were collected and is a noun in apposition.</p></tp:treatment-sec><tp:treatment-sec><!--Section generated to contain objects referenced in tp:taxon-treatment.--><fig id="F11" position="float" orientation="portrait"><object-id xmlns:xlink="http://www.w3.org/1999/xlink" content-type="doi" xlink:type="simple">10.3897/zookeys.1245.141723.figure11</object-id><object-id xmlns:xlink="http://www.w3.org/1999/xlink" content-type="zenodo_dep_id" xlink:type="simple">16020757</object-id><object-id xmlns:xlink="http://www.w3.org/1999/xlink" content-type="arpha" xlink:type="simple">6F1491EB-A755-5590-B594-F1770F27F8AF</object-id><label>Figure 11.</label><caption><p>Habitus of <tp:taxon-name><tp:taxon-name-part taxon-name-part-type="genus" reg="Thraulus">Thraulus</tp:taxon-name-part> (<tp:taxon-name-part taxon-name-part-type="subgenus" reg="Thraulus">Thraulus</tp:taxon-name-part>) <tp:taxon-name-part taxon-name-part-type="species" reg="noe">noe</tp:taxon-name-part></tp:taxon-name> sp. nov. (<bold>A</bold>), <tp:taxon-name><tp:taxon-name-part taxon-name-part-type="genus" reg="Thraulus">Thraulus</tp:taxon-name-part> (<tp:taxon-name-part taxon-name-part-type="subgenus" reg="Thraulus">Thraulus</tp:taxon-name-part>) <tp:taxon-name-part taxon-name-part-type="species" reg="ogea">ogea</tp:taxon-name-part></tp:taxon-name> sp. nov. (<bold>B</bold>) and <tp:taxon-name><tp:taxon-name-part taxon-name-part-type="genus" reg="Thraulus">Thraulus</tp:taxon-name-part> (<tp:taxon-name-part taxon-name-part-type="subgenus" reg="Thraulus">Thraulus</tp:taxon-name-part>) <tp:taxon-name-part taxon-name-part-type="species" reg="wemale">wemale</tp:taxon-name-part></tp:taxon-name> sp. nov. <bold>(C).</bold> Scale bars: 1 mm.</p></caption><graphic xmlns:xlink="http://www.w3.org/1999/xlink" xlink:href="zookeys-1245-041_article-141723__-g011.jpg" position="float" orientation="portrait" xlink:type="simple" id="oo_1373877.jpg"><uri content-type="original_file" xlink:type="simple">https://binary.pensoft.net/fig/1373877</uri></graphic></fig></tp:treatment-sec></tp:taxon-treatment>
