# Supplementary material for: ﻿The Leptophlebiidae of New Guinea (Ephemeroptera, Choroterpinae, Thraulini)
Source: Zookeys. 2025 Jul 15;1245:41–175. doi: 10.3897/zookeys.1245.141723 (PMC12284592; doi:10.3897/zookeys.1245.141723)
Supplement: XML Treatment for Thraulus (Thraulus) [file zookeys.1245.141723-treatment11.xml]

<!DOCTYPE tp:taxon-treatment
  PUBLIC "-//TaxonX//DTD Taxonomic Treatment Publishing DTD v0 20100105//EN" "tax-treatment-NSO.dtd">
<tp:taxon-treatment xmlns:tp="http://www.plazi.org/taxpub"><tp:treatment-meta><kwd-group><label>Taxon classification</label><kwd>
                <named-content content-type="kingdom">Animalia</named-content>
              </kwd><kwd>
                <named-content content-type="order">Ephemeroptera</named-content>
              </kwd><kwd>
                <named-content content-type="family">Leptophlebiidae</named-content>
              </kwd></kwd-group><mixed-citation publication-type="journal"><person-group><name><surname>Sartori</surname><given-names>Michel</given-names></name><name><surname>Salles</surname><given-names>Frederico F.</given-names></name></person-group><article-title>﻿The <tp:taxon-name><tp:taxon-name-part taxon-name-part-type="family">Leptophlebiidae</tp:taxon-name-part></tp:taxon-name> of New Guinea (<tp:taxon-name><tp:taxon-name-part taxon-name-part-type="order">Ephemeroptera</tp:taxon-name-part></tp:taxon-name>, <tp:taxon-name><tp:taxon-name-part taxon-name-part-type="subfamily">Choroterpinae</tp:taxon-name-part></tp:taxon-name>, <tp:taxon-name><tp:taxon-name-part taxon-name-part-type="tribe">Thraulini</tp:taxon-name-part></tp:taxon-name>)</article-title><source>Zookeys</source><day>15</day><month>07</month><year>2025</year><volume>1245</volume><fpage>41</fpage><lpage>175</lpage><pub-id pub-id-type="doi">10.3897/zookeys.1245.141723</pub-id></mixed-citation></tp:treatment-meta><tp:nomenclature><label>﻿</label><tp:taxon-name><object-id xmlns:xlink="http://www.w3.org/1999/xlink" content-type="arpha" xlink:type="simple">8D89F12E-C98C-5C03-93F5-5C596E757A7B</object-id><tp:taxon-name-part taxon-name-part-type="genus" reg="Thraulus">Thraulus</tp:taxon-name-part> (<tp:taxon-name-part taxon-name-part-type="subgenus" reg="Thraulus">Thraulus</tp:taxon-name-part>)</tp:taxon-name><tp:taxon-authority>sp. A</tp:taxon-authority><xref ref-type="fig" rid="F21">Figs 21</xref><xref ref-type="fig" rid="F22">, 22</xref><xref ref-type="fig" rid="F23">, 23</xref></tp:nomenclature><tp:treatment-sec sec-type="material" id="SECID0ERZDI"><title>Material examined.</title><p>• Papua New Guinea, nymph on slide, Madang Province, Keki, Adalbert Mts, 400 m, 29.XI.2006, <named-content xmlns:xlink="http://www.w3.org/1999/xlink" content-type="dwc:verbatimCoordinates" xlink:type="simple"><named-content content-type="geo-json" specific-use="{&#34;type&#34;:&#34;Point&#34;,&#34;coordinates&#34;:[145.407283,-4.717633]}" id="NCID0E1ZDI" xlink:type="simple">04°43.058'S, 145°24.437'E</named-content></named-content>, Binatang Boys col [PNG119], GBICH01223091 (<named-content xmlns:xlink="http://www.w3.org/1999/xlink" content-type="dwc:institutional_code" xlink:title="Naturéum, Department of zoology, Lausanne" xlink:href="http://grbio.org/institution/musee-zoologique-0" xlink:type="simple">MZL</named-content>).</p></tp:treatment-sec><tp:treatment-sec sec-type="diagnosis" id="SECID0EE1DI"><title>Diagnosis.</title><p><bold>Nymph.</bold> Labrum trapezoidal; ventral side of the labrum with only scattered stout setae; labial palp with segment III &gt; 4 × as long as base width. Posterior margin of abdominal segment VI–VII with well-developed denticles.</p></tp:treatment-sec><tp:treatment-sec sec-type="Colouration" id="SECID0EM1DI"><title>Colouration.</title><p>Femur whitish, with distal 1/3 greyish; forelegs greyish along the dorsal margin. Tibia whitish, apex greyish. Tarsi yellowish.</p></tp:treatment-sec><tp:treatment-sec sec-type="description" id="SECID0ER1DI"><title>Description.</title><p><bold><italic>Head</italic>. <italic>Labrum</italic></bold> trapezoid (Fig. <xref ref-type="fig" rid="F21">21A</xref>). Ratio labrum width/clypeus width 1.07. Ratio labrum width/insertion width 1.52. Medial emargination shallow with flat denticles. Proximal row of setae simple, shifted to distal margin (Fig. <xref ref-type="fig" rid="F21">21B</xref>). Number of setae on proximal row ~ 30. Distal row of setae present, simple. Median part of labrum in ventral view with only scattered stout setae. <bold><italic>Mandibles</italic>.</bold> Outer margin with row of setae on distal 2/3. Ending of the row before incisor. Right mandible with eight setae below the mola (Fig. <xref ref-type="fig" rid="F21">21C</xref>). <bold><italic>Maxillae</italic>.</bold> Posterior margin of cardo with very few hair-like setae and a long and stout seta in submarginal position. Proximo-lateral margin of stipes with a single long and stout seta. Apical-ventral row with 26 pectinate setae. Maxillary palps lost (Fig. <xref ref-type="fig" rid="F21">21D</xref>). <bold><italic>Labium</italic>.</bold> Labial palp segment II 0.87 as long as segment I. Labial palp segment III 0.89 as long as segment I (Fig. <xref ref-type="fig" rid="F21">21E</xref>). Segment I inner margin with five stout setae, outer margin with eight stout setae. Segment II outer margin with two stout setae. Segment III dorsal face with eight stout setae. Segment III 4.40 × as long as width base. <bold><italic>Hypopharynx</italic>.</bold> Apex of superlingua truncate (Fig. <xref ref-type="fig" rid="F21">21F</xref>).</p><fig id="F21" position="float" orientation="portrait"><object-id xmlns:xlink="http://www.w3.org/1999/xlink" content-type="doi" xlink:type="simple">10.3897/zookeys.1245.141723.figure21</object-id><object-id xmlns:xlink="http://www.w3.org/1999/xlink" content-type="zenodo_dep_id" xlink:type="simple">16020807</object-id><object-id xmlns:xlink="http://www.w3.org/1999/xlink" content-type="arpha" xlink:type="simple">27C8710E-A3E1-541B-9319-D8EDC55A1867</object-id><label>Figure 21.</label><caption><p><tp:taxon-name><tp:taxon-name-part taxon-name-part-type="genus" reg="Thraulus">Thraulus</tp:taxon-name-part> (<tp:taxon-name-part taxon-name-part-type="subgenus" reg="Thraulus">Thraulus</tp:taxon-name-part>)</tp:taxon-name> sp. <bold>A.</bold> Nymphal mouthparts. <bold>A.</bold> Labrum, dorsal view; <bold>B.</bold> Emargination of the labrum; <bold>C.</bold> Right mandible; <bold>D.</bold> Maxilla; <bold>E.</bold> Labium; <bold>F.</bold> Superlingua of hypopharynx. Scale bars: 200 µm (<bold>A, C, D</bold>); 50 µm (<bold>B</bold>); 100 µm (<bold>E, F</bold>)</p></caption><graphic xmlns:xlink="http://www.w3.org/1999/xlink" xlink:href="zookeys-1245-041_article-141723__-g021.jpg" position="float" orientation="portrait" xlink:type="simple" id="oo_1373887.jpg"><uri content-type="original_file" xlink:type="simple">https://binary.pensoft.net/fig/1373887</uri></graphic></fig><p><bold><italic>Thorax</italic>.</bold> Dorsal margin of femur with a row of long, stout, pointed setae (Fig. <xref ref-type="fig" rid="F22">22A</xref>); irregular submarginal row on fore femur, regular on mid femur (Fig. <xref ref-type="fig" rid="F22">22B</xref>), absent on hind femur; ventral margin with short, stout setae and a submarginal row of long, pointed stout setae, except on hind leg where those on ventral margin are short and blunt; central area of upper surface with few long, pointed setae. Fore tibia with several rows of numerous mostly feathered setae on ventral margin; outer margin of fore tibia with few hair-like setae; middle tibia with two rows of long, simple or feathered, pointed setae on ventral margin, outer margin with few hair-like setae; hind tibia with a row of simple short, thin setae on ventral margin, upper and lower surface covered with simple and feathered setae, outer margin with short and long pointed stout setae. Tarsal claw straight with eight or nine denticles progressively larger, with a palisade of four small denticles at apex (Fig. <xref ref-type="fig" rid="F22">22C</xref>).</p><fig id="F22" position="float" orientation="portrait"><object-id xmlns:xlink="http://www.w3.org/1999/xlink" content-type="doi" xlink:type="simple">10.3897/zookeys.1245.141723.figure22</object-id><object-id xmlns:xlink="http://www.w3.org/1999/xlink" content-type="zenodo_dep_id" xlink:type="simple">16020810</object-id><object-id xmlns:xlink="http://www.w3.org/1999/xlink" content-type="arpha" xlink:type="simple">2D922416-B22C-5E5C-865C-13FF447C91C7</object-id><label>Figure 22.</label><caption><p><tp:taxon-name><tp:taxon-name-part taxon-name-part-type="genus" reg="Thraulus">Thraulus</tp:taxon-name-part> (<tp:taxon-name-part taxon-name-part-type="subgenus" reg="Thraulus">Thraulus</tp:taxon-name-part>)</tp:taxon-name> sp. A. Thorax. <bold>A.</bold> Fore femur; <bold>B.</bold> Mid femur; <bold>C.</bold> Claw. Scale bars: 200 µm (<bold>A, B</bold>); 50 µm (<bold>C</bold>).</p></caption><graphic xmlns:xlink="http://www.w3.org/1999/xlink" xlink:href="zookeys-1245-041_article-141723__-g022.jpg" position="float" orientation="portrait" xlink:type="simple" id="oo_1373888.jpg"><uri content-type="original_file" xlink:type="simple">https://binary.pensoft.net/fig/1373888</uri></graphic></fig><p><bold><italic>Abdomen</italic>.</bold> Gills lost. Posterior margin of terga VI–IX with denticles (Fig. <xref ref-type="fig" rid="F23">23A–D</xref>). Posterior margin of terga V with minute denticles (Fig. <xref ref-type="fig" rid="F23">23E</xref>). Posterolateral projections present on segments VII–IX.</p><fig id="F23" position="float" orientation="portrait"><object-id xmlns:xlink="http://www.w3.org/1999/xlink" content-type="doi" xlink:type="simple">10.3897/zookeys.1245.141723.figure23</object-id><object-id xmlns:xlink="http://www.w3.org/1999/xlink" content-type="zenodo_dep_id" xlink:type="simple">16020814</object-id><object-id xmlns:xlink="http://www.w3.org/1999/xlink" content-type="arpha" xlink:type="simple">F8FEDB30-2AFB-5E00-ADF5-7C3E094C2BBE</object-id><label>Figure 23.</label><caption><p><tp:taxon-name><tp:taxon-name-part taxon-name-part-type="genus" reg="Thraulus">Thraulus</tp:taxon-name-part> (<tp:taxon-name-part taxon-name-part-type="subgenus" reg="Thraulus">Thraulus</tp:taxon-name-part>)</tp:taxon-name> sp. A. Abdomen. <bold>A.</bold> Posterior margin of tergite IX; <bold>B.</bold> Posterior margin of tergite VIII; <bold>C.</bold> Posterior margin of tergite VII; <bold>D.</bold> Posterior margin of tergite VI; <bold>E.</bold> Posterior margin of tergite V. Scale bar: 50 µm.</p></caption><graphic xmlns:xlink="http://www.w3.org/1999/xlink" xlink:href="zookeys-1245-041_article-141723__-g023.jpg" position="float" orientation="portrait" xlink:type="simple" id="oo_1373889.jpg"><uri content-type="original_file" xlink:type="simple">https://binary.pensoft.net/fig/1373889</uri></graphic></fig></tp:treatment-sec></tp:taxon-treatment>
