# Supplementary material for: ﻿The Leptophlebiidae of New Guinea (Ephemeroptera, Choroterpinae, Thraulini)
Source: Zookeys. 2025 Jul 15;1245:41–175. doi: 10.3897/zookeys.1245.141723 (PMC12284592; doi:10.3897/zookeys.1245.141723)
Supplement: XML Treatment for Subgenus Masharikella [file zookeys.1245.141723-treatment12.xml]

<!DOCTYPE tp:taxon-treatment
  PUBLIC "-//TaxonX//DTD Taxonomic Treatment Publishing DTD v0 20100105//EN" "tax-treatment-NSO.dtd">
<tp:taxon-treatment xmlns:tp="http://www.plazi.org/taxpub"><tp:treatment-meta><kwd-group><label>Taxon classification</label><kwd>
                <named-content content-type="kingdom">Animalia</named-content>
              </kwd><kwd>
                <named-content content-type="order">Ephemeroptera</named-content>
              </kwd><kwd>
                <named-content content-type="family">Leptophlebiidae</named-content>
              </kwd></kwd-group><mixed-citation publication-type="journal"><person-group><name><surname>Sartori</surname><given-names>Michel</given-names></name><name><surname>Salles</surname><given-names>Frederico F.</given-names></name></person-group><article-title>﻿The <tp:taxon-name><tp:taxon-name-part taxon-name-part-type="family">Leptophlebiidae</tp:taxon-name-part></tp:taxon-name> of New Guinea (<tp:taxon-name><tp:taxon-name-part taxon-name-part-type="order">Ephemeroptera</tp:taxon-name-part></tp:taxon-name>, <tp:taxon-name><tp:taxon-name-part taxon-name-part-type="subfamily">Choroterpinae</tp:taxon-name-part></tp:taxon-name>, <tp:taxon-name><tp:taxon-name-part taxon-name-part-type="tribe">Thraulini</tp:taxon-name-part></tp:taxon-name>)</article-title><source>Zookeys</source><day>15</day><month>07</month><year>2025</year><volume>1245</volume><fpage>41</fpage><lpage>175</lpage><pub-id pub-id-type="doi">10.3897/zookeys.1245.141723</pub-id></mixed-citation></tp:treatment-meta><tp:nomenclature><label>﻿</label><tp:taxon-name>
              <object-id xmlns:xlink="http://www.w3.org/1999/xlink" content-type="arpha" xlink:type="simple">9558DEE9-0AD5-53EE-9C26-385D5308F8F0</object-id>
              <tp:taxon-name-part taxon-name-part-type="infraspecific-rank">Subgenus</tp:taxon-name-part>
              <tp:taxon-name-part taxon-name-part-type="subgenus" reg="Masharikella">Masharikella</tp:taxon-name-part>
            </tp:taxon-name><tp:taxon-authority>Peters, Gillies &amp; Edmunds, 1964</tp:taxon-authority><tp:taxon-status xmlns:xlink="http://www.w3.org/1999/xlink" xlink:type="simple">stat. nov.</tp:taxon-status></tp:nomenclature><tp:treatment-sec sec-type="diagnosis" id="SECID0EMRAK"><title>Diagnosis.</title><p>Identical to the generic diagnosis, except that gill I is always composed of one dorsal lanceolate lamella and a large oval fimbriate ventral lamella.</p></tp:treatment-sec><tp:treatment-sec sec-type="type species" id="SECID0ERRAK"><title>Type species.</title><p><italic><tp:taxon-name><tp:taxon-name-part taxon-name-part-type="genus" reg="Masharikella">Masharikella</tp:taxon-name-part><tp:taxon-name-part taxon-name-part-type="species" reg="fasciatus">fasciatus</tp:taxon-name-part></tp:taxon-name></italic> (Kimmins, 1956) by original designation.</p></tp:treatment-sec><tp:treatment-sec sec-type="Included species" id="SECID0ECSAK"><title>Included species.</title><p><tp:taxon-name><tp:taxon-name-part taxon-name-part-type="genus" reg="Thraulus">Thraulus</tp:taxon-name-part> (<tp:taxon-name-part taxon-name-part-type="subgenus" reg="Masharikella">Masharikella</tp:taxon-name-part>) <tp:taxon-name-part taxon-name-part-type="species" reg="fasciatus">fasciatus</tp:taxon-name-part></tp:taxon-name> (Kimmins, 1956), comb. nov. [Uganda, Zimbabwe], <tp:taxon-name><tp:taxon-name-part taxon-name-part-type="genus" reg="Thraulus">T.</tp:taxon-name-part> (<tp:taxon-name-part taxon-name-part-type="subgenus" reg="Masharikella">M.</tp:taxon-name-part>) <tp:taxon-name-part taxon-name-part-type="species" reg="gopalani">gopalani</tp:taxon-name-part></tp:taxon-name> Grant &amp; Sivaramakrishnan, 1985, comb. nov. [southern India], <tp:taxon-name><tp:taxon-name-part taxon-name-part-type="genus" reg="Thraulus">Th.</tp:taxon-name-part> (<tp:taxon-name-part taxon-name-part-type="subgenus" reg="Masharikella">M.</tp:taxon-name-part>) <tp:taxon-name-part taxon-name-part-type="species" reg="iteris">iteris</tp:taxon-name-part></tp:taxon-name> sp. nov. [Papua New Guinea], <tp:taxon-name><tp:taxon-name-part taxon-name-part-type="genus" reg="Thraulus">Th.</tp:taxon-name-part> (<tp:taxon-name-part taxon-name-part-type="subgenus" reg="Masharikella">M.</tp:taxon-name-part>) <tp:taxon-name-part taxon-name-part-type="species" reg="johannisluci">johannisluci</tp:taxon-name-part></tp:taxon-name> sp. nov. [Papua New Guinea], <tp:taxon-name><tp:taxon-name-part taxon-name-part-type="genus" reg="Thraulus">T.</tp:taxon-name-part> (<tp:taxon-name-part taxon-name-part-type="subgenus" reg="Masharikella">M.</tp:taxon-name-part>) <tp:taxon-name-part taxon-name-part-type="species" reg="malabarensis">malabarensis</tp:taxon-name-part></tp:taxon-name> Vasanth, Subramanian &amp; Selvakumar, 2022, comb. nov. [southern India], <tp:taxon-name><tp:taxon-name-part taxon-name-part-type="genus" reg="Thraulus">T.</tp:taxon-name-part> (<tp:taxon-name-part taxon-name-part-type="subgenus" reg="Masharikella">M.</tp:taxon-name-part>) <tp:taxon-name-part taxon-name-part-type="species" reg="opifer">opifer</tp:taxon-name-part></tp:taxon-name> Grant, 2024, comb. nov. [northern Australia], <tp:taxon-name><tp:taxon-name-part taxon-name-part-type="genus" reg="Thraulus">Th.</tp:taxon-name-part> (<tp:taxon-name-part taxon-name-part-type="subgenus" reg="Masharikella">M.</tp:taxon-name-part>) <tp:taxon-name-part taxon-name-part-type="species" reg="pascalae">pascalae</tp:taxon-name-part></tp:taxon-name> sp. nov. [Indonesia, Papua], <tp:taxon-name><tp:taxon-name-part taxon-name-part-type="genus" reg="Thraulus">Th.</tp:taxon-name-part> (<tp:taxon-name-part taxon-name-part-type="subgenus" reg="Masharikella">M.</tp:taxon-name-part>) <tp:taxon-name-part taxon-name-part-type="species" reg="samueli">samueli</tp:taxon-name-part></tp:taxon-name> sp. nov. [Papua New Guinea], <tp:taxon-name><tp:taxon-name-part taxon-name-part-type="genus" reg="Thraulus">T.</tp:taxon-name-part> (<tp:taxon-name-part taxon-name-part-type="subgenus" reg="Masharikella">M.</tp:taxon-name-part>) <tp:taxon-name-part taxon-name-part-type="species" reg="thiagarajani">thiagarajani</tp:taxon-name-part></tp:taxon-name> Balasubramanian &amp; Muthukatturaja, 2019, comb. nov. [southern India], and <tp:taxon-name><tp:taxon-name-part taxon-name-part-type="genus" reg="Thraulus">T.</tp:taxon-name-part> (<tp:taxon-name-part taxon-name-part-type="subgenus" reg="Masharikella">M.</tp:taxon-name-part>) <tp:taxon-name-part taxon-name-part-type="species" reg="torrentis">torrentis</tp:taxon-name-part></tp:taxon-name> (Gillies, 1964), comb. nov. [Tanzania, Angola].</p></tp:treatment-sec><tp:treatment-sec sec-type="distribution" id="SECID0EUWAK"><title>Distribution.</title><p>The subgenus exhibits a disjunct distribution in Africa, southern India, New Guinea, and northern Australia. Currently, it is surprisingly not recorded from Oriental southeast Asia, suggesting the species found in New Guinea originate from tropical Australia. This may indicate a Gondwanan origin for the subgenus. Its presence in Madagascar is expected but yet not proved.</p></tp:treatment-sec></tp:taxon-treatment>
