# Supplementary material for: ﻿The Leptophlebiidae of New Guinea (Ephemeroptera, Choroterpinae, Thraulini)
Source: Zookeys. 2025 Jul 15;1245:41–175. doi: 10.3897/zookeys.1245.141723 (PMC12284592; doi:10.3897/zookeys.1245.141723)
Supplement: XML Treatment for Thraulus (Masharikella) iteris [file zookeys.1245.141723-treatment13.xml]

<!DOCTYPE tp:taxon-treatment
  PUBLIC "-//TaxonX//DTD Taxonomic Treatment Publishing DTD v0 20100105//EN" "tax-treatment-NSO.dtd">
<tp:taxon-treatment xmlns:tp="http://www.plazi.org/taxpub"><tp:treatment-meta><kwd-group><label>Taxon classification</label><kwd>
                <named-content content-type="kingdom">Animalia</named-content>
              </kwd><kwd>
                <named-content content-type="order">Ephemeroptera</named-content>
              </kwd><kwd>
                <named-content content-type="family">Leptophlebiidae</named-content>
              </kwd></kwd-group><mixed-citation publication-type="journal"><person-group><name><surname>Sartori</surname><given-names>Michel</given-names></name><name><surname>Salles</surname><given-names>Frederico F.</given-names></name></person-group><article-title>﻿The <tp:taxon-name><tp:taxon-name-part taxon-name-part-type="family">Leptophlebiidae</tp:taxon-name-part></tp:taxon-name> of New Guinea (<tp:taxon-name><tp:taxon-name-part taxon-name-part-type="order">Ephemeroptera</tp:taxon-name-part></tp:taxon-name>, <tp:taxon-name><tp:taxon-name-part taxon-name-part-type="subfamily">Choroterpinae</tp:taxon-name-part></tp:taxon-name>, <tp:taxon-name><tp:taxon-name-part taxon-name-part-type="tribe">Thraulini</tp:taxon-name-part></tp:taxon-name>)</article-title><source>Zookeys</source><day>15</day><month>07</month><year>2025</year><volume>1245</volume><fpage>41</fpage><lpage>175</lpage><pub-id pub-id-type="doi">10.3897/zookeys.1245.141723</pub-id></mixed-citation></tp:treatment-meta><tp:nomenclature><label>﻿</label><tp:taxon-name><object-id xmlns:xlink="http://www.w3.org/1999/xlink" content-type="arpha" xlink:type="simple">E7EE67EF-0184-55C2-903B-39CE0943E58E</object-id><tp:taxon-name-part taxon-name-part-type="genus" reg="Thraulus">Thraulus</tp:taxon-name-part> (<tp:taxon-name-part taxon-name-part-type="subgenus" reg="Masharikella">Masharikella</tp:taxon-name-part>) <tp:taxon-name-part taxon-name-part-type="species" reg="iteris">iteris</tp:taxon-name-part><object-id xmlns:xlink="http://www.w3.org/1999/xlink" content-type="zoobank" xlink:type="simple">https://zoobank.org/DF5B8A4A-914C-4FD0-8F7E-FEC6252F8276</object-id></tp:taxon-name><tp:taxon-status xmlns:xlink="http://www.w3.org/1999/xlink" xlink:type="simple"> sp. nov.</tp:taxon-status><xref ref-type="fig" rid="F24">Figs 24B</xref><xref ref-type="fig" rid="F25">, 25</xref><xref ref-type="fig" rid="F26">, 26</xref><xref ref-type="fig" rid="F34">, 34B</xref></tp:nomenclature><tp:treatment-sec sec-type="material" id="SECID0EUYAK"><title>Material examined.</title><p><bold><italic>Holotype</italic>.</bold> • Papua New Guinea, nymph on slide, Central Province, Kokoda Trek, 980 m, I.2008, <named-content xmlns:xlink="http://www.w3.org/1999/xlink" content-type="dwc:verbatimCoordinates" xlink:type="simple"><named-content content-type="geo-json" specific-use="{&#34;type&#34;:&#34;Point&#34;,&#34;coordinates&#34;:[147.609833,-9.265550]}" id="NCID0ECZAK" xlink:type="simple">09°15.933'S, 147°36.590'E</named-content></named-content>, Posman col [PNG169], GBIFCH01223115 (<named-content xmlns:xlink="http://www.w3.org/1999/xlink" content-type="dwc:institutional_code" xlink:title="Zoologische Staatssammlung München" xlink:href="http://grbio.org/institution/zoologische-staatssammlung" xlink:type="simple">ZSM</named-content>). <bold><italic>Paratypes</italic>.</bold> • Papua New Guinea, 1 nymph entirely mounted on slide, GBIFCH01223116, 1 nymph in ethanol, GBIFCH01523480, same data as holotype (<named-content xmlns:xlink="http://www.w3.org/1999/xlink" content-type="dwc:institutional_code" xlink:title="Naturéum, Department of zoology, Lausanne" xlink:href="http://grbio.org/institution/musee-zoologique-0" xlink:type="simple">MZL</named-content>). • Papua New Guinea, 1 nymph entirely mounted on slide, GBIFCH01223117, some gills in ethanol, GBIFCH01523479, Central Province, Kokoda Trek, 320 m, I.2008, <named-content xmlns:xlink="http://www.w3.org/1999/xlink" content-type="dwc:verbatimCoordinates" xlink:type="simple"><named-content content-type="geo-json" specific-use="{&#34;type&#34;:&#34;Point&#34;,&#34;coordinates&#34;:[147.529850,-9.320600]}" id="NCID0EYZAK" xlink:type="simple">09°19.236'S, 147°31.791'E</named-content></named-content>, Posman col [PNG168] (<named-content xmlns:xlink="http://www.w3.org/1999/xlink" content-type="dwc:institutional_code" xlink:title="Naturéum, Department of zoology, Lausanne" xlink:href="http://grbio.org/institution/musee-zoologique-0" xlink:type="simple">MZL</named-content>).</p></tp:treatment-sec><tp:treatment-sec sec-type="Nymph" id="SECID0EC1AK"><title>Nymph.</title><p>Body length, female: 5.8–6.2 mm.</p></tp:treatment-sec><tp:treatment-sec sec-type="diagnosis" id="SECID0EH1AK"><title>Diagnosis.</title><p>Labrum width smaller than clypeus width; proximal row of setae on dorsal face of labrum with &lt; 30 setae; ventral side of labrum with stout setae in a row; maxillary palp segment III 1.7–2.2 × as long as base width; posterior margin of abdominal segment VIII with well-developed denticles.</p></tp:treatment-sec><tp:treatment-sec sec-type="Colouration" id="SECID0EM1AK"><title>Colouration.</title><p><bold><italic>Head</italic>.</bold> Yellowish, pale brown between ocelli and below compound eyes. Antenna yellowish. Mouth parts pale brown, mandibles medium brown. <bold><italic>Thorax</italic>.</bold> Pronotum medium brown, dark brown laterally and posteriorly, as well as two elongated dots close to the median line. Mesonotum medium brown, dark brown laterally and on the anterolateral corners; costal and subcostal areas of forewing pads strongly tinted with black (Fig. <xref ref-type="fig" rid="F24">24B</xref>). Metanotum medium brown. Femur whitish, apex washed with pale orange. Tibia whitish, inner margin and apex washed with grey. Tarsi whitish. <bold><italic>Abdomen</italic>.</bold> Terga brownish orange, with two longitudinal dark brown large stripes on segments I–IX; segment X medium brown. Sterna brownish orange, lateral margins washed with grey, posterolateral projections XIII–IX black. Gills purplish grey. Terminal filaments uniformly pale brown.</p><fig id="F24" position="float" orientation="portrait"><object-id xmlns:xlink="http://www.w3.org/1999/xlink" content-type="doi" xlink:type="simple">10.3897/zookeys.1245.141723.figure24</object-id><object-id xmlns:xlink="http://www.w3.org/1999/xlink" content-type="zenodo_dep_id" xlink:type="simple">16020818</object-id><object-id xmlns:xlink="http://www.w3.org/1999/xlink" content-type="arpha" xlink:type="simple">C6ECCF9C-465F-517E-B1EB-F3E3224BDFF8</object-id><label>Figure 24.</label><caption><p>Habitus of <tp:taxon-name><tp:taxon-name-part taxon-name-part-type="genus" reg="Thraulus">Thraulus</tp:taxon-name-part> (<tp:taxon-name-part taxon-name-part-type="subgenus" reg="Masharikella">Masharikella</tp:taxon-name-part>) <tp:taxon-name-part taxon-name-part-type="species" reg="samueli">samueli</tp:taxon-name-part></tp:taxon-name> sp. nov. (<bold>A</bold>), <tp:taxon-name><tp:taxon-name-part taxon-name-part-type="genus" reg="Thraulus">Thraulus</tp:taxon-name-part> (<tp:taxon-name-part taxon-name-part-type="subgenus" reg="Masharikella">Masharikella</tp:taxon-name-part>) <tp:taxon-name-part taxon-name-part-type="species" reg="iteris">iteris</tp:taxon-name-part></tp:taxon-name> sp. nov. (<bold>B</bold>) and <tp:taxon-name><tp:taxon-name-part taxon-name-part-type="genus" reg="Thraulus">Thraulus</tp:taxon-name-part> (<tp:taxon-name-part taxon-name-part-type="subgenus" reg="Masharikella">Masharikella</tp:taxon-name-part>) <tp:taxon-name-part taxon-name-part-type="species" reg="pascalae">pascalae</tp:taxon-name-part></tp:taxon-name> sp. nov. (<bold>C</bold>). Scale bars: 1 mm.</p></caption><graphic xmlns:xlink="http://www.w3.org/1999/xlink" xlink:href="zookeys-1245-041_article-141723__-g024.jpg" position="float" orientation="portrait" xlink:type="simple" id="oo_1373890.jpg"><uri content-type="original_file" xlink:type="simple">https://binary.pensoft.net/fig/1373890</uri></graphic></fig></tp:treatment-sec><tp:treatment-sec sec-type="description" id="SECID0EA4AK"><title>Description.</title><p><bold><italic>Head</italic>. <italic>Labrum</italic></bold> cordiform (Fig. <xref ref-type="fig" rid="F25">25A</xref>). Ratio labrum width/clypeus width 0.86–0.97. Ratio labrum width/insertion width 1.26–1.30. Medial emargination shallow with flat denticles. Proximal row of setae present, simple. Number of setae on proximal row 19–23. Distal row of setae present, simple. Median part of labrum in ventral view with stout setae in row (Fig. <xref ref-type="fig" rid="F25">25B</xref>). <bold><italic>Mandibles</italic>.</bold> Outer margin with middle and distal tuft of setae. Right mandible with 9–11 setae below the mola (Fig. <xref ref-type="fig" rid="F25">25C</xref>). <bold><italic>Maxillae</italic>.</bold> Posterior margin of cardo with many hair-like setae and one stout and long seta in submarginal position (Fig. <xref ref-type="fig" rid="F34">34B</xref>). Proximo-lateral margin of stipes with a single stout and medium size seta. Apical-ventral row with 23–25 pectinate setae. Maxillary palp segment II 0.82–0.86 as long as segment I. Maxillary palp segment III 0.71–0.77 as long as segment I (Fig. <xref ref-type="fig" rid="F25">25D</xref>). Stout setae on outer margin of segment I absent. Segment II inner margin with two to five stout setae. Segment II outer margin with three or four stout setae. Segment III inner margin with 4–6 stout setae, dorsal surface with few setae at apex. Segment III 1.82–2.44 × as long as base width. <bold><italic>Labium</italic>.</bold> Labial palp segment II 0.67–0.80 as long as segment I. Labial palp segment III 0.79–0.90 as long as segment I (Fig. <xref ref-type="fig" rid="F25">25E</xref>). Segment I inner margin with 5–9 stout setae, outer margin with 10–12 stout setae. Segment II outer margin with one or two stout setae. Segment III dorsal face with 5–7 stout setae. Segment III 3.50–3.80 × as long as base width. <bold><italic>Hypopharynx</italic>.</bold> Apex of superlingua emarginated (Fig. <xref ref-type="fig" rid="F25">25F</xref>).</p><fig id="F25" position="float" orientation="portrait"><object-id xmlns:xlink="http://www.w3.org/1999/xlink" content-type="doi" xlink:type="simple">10.3897/zookeys.1245.141723.figure25</object-id><object-id xmlns:xlink="http://www.w3.org/1999/xlink" content-type="zenodo_dep_id" xlink:type="simple">16020824</object-id><object-id xmlns:xlink="http://www.w3.org/1999/xlink" content-type="arpha" xlink:type="simple">F1D9DBC7-FBEC-5056-837A-696CDBF7EB9A</object-id><label>Figure 25.</label><caption><p><tp:taxon-name><tp:taxon-name-part taxon-name-part-type="genus" reg="Thraulus">Thraulus</tp:taxon-name-part> (<tp:taxon-name-part taxon-name-part-type="subgenus" reg="Masharikella">Masharikella</tp:taxon-name-part>) <tp:taxon-name-part taxon-name-part-type="species" reg="iteris">iteris</tp:taxon-name-part></tp:taxon-name> sp. nov. nymphal mouthparts. <bold>A.</bold> Labrum, dorsal view; <bold>B.</bold> Emargination of the labrum; <bold>C.</bold> Right mandible; <bold>D.</bold> Maxilla; <bold>E.</bold> Labium; <bold>F.</bold> Superlingua of hypopharynx. Scale bars: 200 µm (<bold>A, C, E</bold>); 50 µm (<bold>B</bold>); 100 µm (<bold>D, F</bold>).</p></caption><graphic xmlns:xlink="http://www.w3.org/1999/xlink" xlink:href="zookeys-1245-041_article-141723__-g025.jpg" position="float" orientation="portrait" xlink:type="simple" id="oo_1373891.jpg"><uri content-type="original_file" xlink:type="simple">https://binary.pensoft.net/fig/1373891</uri></graphic></fig><p><bold><italic>Thorax</italic>.</bold> Dorsal margin of femur with a row of long, stout, pointed setae; submarginal row with shorter setae; ventral margin with short, blunt, stout setae and a submarginal row of feathered setae; central area of upper surface without setae (Fig. <xref ref-type="fig" rid="F26">26A–B</xref>). Outer margin of fore tibia without setae; mid tibia with a row of stout, pointed setae on ventral margin; outer margin with only some hair-like setae; hind tibia covered with numerous simple and feathered setae, outer margin with a dense row of stout, pointed setae. Tarsal claw hooked, with 10–11 subequal denticles (Fig. <xref ref-type="fig" rid="F26">26C</xref>).</p><fig id="F26" position="float" orientation="portrait"><object-id xmlns:xlink="http://www.w3.org/1999/xlink" content-type="doi" xlink:type="simple">10.3897/zookeys.1245.141723.figure26</object-id><object-id xmlns:xlink="http://www.w3.org/1999/xlink" content-type="zenodo_dep_id" xlink:type="simple">16020830</object-id><object-id xmlns:xlink="http://www.w3.org/1999/xlink" content-type="arpha" xlink:type="simple">73C694AF-72B9-5D70-AD69-58077A899C39</object-id><label>Figure 26.</label><caption><p><tp:taxon-name><tp:taxon-name-part taxon-name-part-type="genus" reg="Thraulus">Thraulus</tp:taxon-name-part> (<tp:taxon-name-part taxon-name-part-type="subgenus" reg="Masharikella">Masharikella</tp:taxon-name-part>) <tp:taxon-name-part taxon-name-part-type="species" reg="iteris">iteris</tp:taxon-name-part></tp:taxon-name> sp. nov. thorax and abdomen. <bold>A.</bold> Fore femur; <bold>B.</bold> Hind femur; <bold>C.</bold> Claw; <bold>D.</bold> Posterior margin of tergite IX; <bold>E.</bold> Posterior margin of tergite VIII; <bold>F.</bold> Posterior margin of tergite VII; <bold>G.</bold> Gill IV. Scale bars: 200 µm (<bold>A, B</bold>); 50 µm (<bold>C–F</bold>).</p></caption><graphic xmlns:xlink="http://www.w3.org/1999/xlink" xlink:href="zookeys-1245-041_article-141723__-g026.jpg" position="float" orientation="portrait" xlink:type="simple" id="oo_1373892.jpg"><uri content-type="original_file" xlink:type="simple">https://binary.pensoft.net/fig/1373892</uri></graphic></fig><p><bold><italic>Abdomen</italic>.</bold> Gill I dorsal lamella narrow and lanceolate, ventral lamella shaped as other gills. Gills II–VII with dorsal and ventral lamellae of the same size. Gill II to VI with ~ 40 filaments on each lamella (Fig. <xref ref-type="fig" rid="F26">26G</xref>); gill VII with ~ 25 filaments on each lamella. Filamentous projections along entire margin. Posterior margin of terga VIII and IX with denticles (Fig. <xref ref-type="fig" rid="F26">26D–E</xref>). Posterior margin of terga VII with minute denticles (Fig. <xref ref-type="fig" rid="F26">26F</xref>). Posterior margin of terga V–VI without denticles. Posterolateral projections present on segment VII–IX.</p></tp:treatment-sec><tp:treatment-sec sec-type="etymology" id="SECID0EZCBK"><title>Derivatio nominis.</title><p>This species is named after the Latin word <italic>iter</italic>, meaning path, to remember the new species has been collected along the trail from Port Moresby to Kokoda.</p></tp:treatment-sec><tp:treatment-sec><!--Section generated to contain objects referenced in tp:taxon-treatment.--><fig id="F34" position="float" orientation="portrait"><object-id xmlns:xlink="http://www.w3.org/1999/xlink" content-type="doi" xlink:type="simple">10.3897/zookeys.1245.141723.figure34</object-id><object-id xmlns:xlink="http://www.w3.org/1999/xlink" content-type="zenodo_dep_id" xlink:type="simple">16020875</object-id><object-id xmlns:xlink="http://www.w3.org/1999/xlink" content-type="arpha" xlink:type="simple">4F7E8BE4-8758-5CC4-96C2-F0D13DB8E623</object-id><label>Figure 34.</label><caption><p>
                  Maxillae: posterior margin of cardo (<bold>A–D</bold>) and proximo-lateral margin of stipes (<bold>E–L</bold>). <bold>A.</bold><tp:taxon-name><tp:taxon-name-part taxon-name-part-type="genus" reg="Thraulus">Thraulus</tp:taxon-name-part> (<tp:taxon-name-part taxon-name-part-type="subgenus" reg="Thraulus">Thraulus</tp:taxon-name-part>) <tp:taxon-name-part taxon-name-part-type="species" reg="eloisae">eloisae</tp:taxon-name-part></tp:taxon-name> sp. nov.; <bold>B.</bold><tp:taxon-name><tp:taxon-name-part taxon-name-part-type="genus" reg="Thraulus">Thraulus</tp:taxon-name-part> (<tp:taxon-name-part taxon-name-part-type="subgenus" reg="Masharikella">Masharikella</tp:taxon-name-part>) <tp:taxon-name-part taxon-name-part-type="species" reg="iteris">iteris</tp:taxon-name-part></tp:taxon-name> sp.nov.; <bold>C.</bold><italic><tp:taxon-name><tp:taxon-name-part taxon-name-part-type="genus" reg="Nonnullidens">Nonnullidens</tp:taxon-name-part><tp:taxon-name-part taxon-name-part-type="species" reg="fuyugensis">fuyugensis</tp:taxon-name-part></tp:taxon-name></italic> sp.nov. <bold>D</bold><italic><tp:taxon-name><tp:taxon-name-part taxon-name-part-type="genus" reg="Kosminympha">Kosminympha</tp:taxon-name-part><tp:taxon-name-part taxon-name-part-type="species" reg="kalamorum">kalamorum</tp:taxon-name-part></tp:taxon-name></italic> sp. nov.; <bold>E.</bold><tp:taxon-name><tp:taxon-name-part taxon-name-part-type="genus" reg="Thraulus">Thraulus</tp:taxon-name-part> (<tp:taxon-name-part taxon-name-part-type="subgenus" reg="Thraulus">Thraulus</tp:taxon-name-part>) <tp:taxon-name-part taxon-name-part-type="species" reg="timorensis">timorensis</tp:taxon-name-part></tp:taxon-name> sp. nov.; <bold>F.</bold><tp:taxon-name><tp:taxon-name-part taxon-name-part-type="genus" reg="Thraulus">Thraulus</tp:taxon-name-part> (<tp:taxon-name-part taxon-name-part-type="subgenus" reg="Masharikella">Masharikella</tp:taxon-name-part>) <tp:taxon-name-part taxon-name-part-type="species" reg="johannisluci">johannisluci</tp:taxon-name-part></tp:taxon-name> sp. nov. <bold>G</bold><tp:taxon-name><tp:taxon-name-part taxon-name-part-type="genus" reg="Thraulus">Thraulus</tp:taxon-name-part> (<tp:taxon-name-part taxon-name-part-type="subgenus" reg="Masharikella">Masharikella</tp:taxon-name-part>) <tp:taxon-name-part taxon-name-part-type="species" reg="pascalae">pascalae</tp:taxon-name-part></tp:taxon-name> sp. nov.; <bold>H.</bold><italic><tp:taxon-name><tp:taxon-name-part taxon-name-part-type="genus" reg="Nonnullidens">Nonnullidens</tp:taxon-name-part></tp:taxon-name></italic> sp. A; <bold>I.</bold><italic><tp:taxon-name><tp:taxon-name-part taxon-name-part-type="genus" reg="Nonnullidens">Nonnullidens</tp:taxon-name-part><tp:taxon-name-part taxon-name-part-type="species" reg="moiorum">moiorum</tp:taxon-name-part></tp:taxon-name></italic> sp.nov.; <bold>J.</bold><italic><tp:taxon-name><tp:taxon-name-part taxon-name-part-type="genus" reg="Kosminympha">Kosminympha</tp:taxon-name-part><tp:taxon-name-part taxon-name-part-type="species" reg="paulinae">paulinae</tp:taxon-name-part></tp:taxon-name></italic> sp. nov.; <bold>K.</bold><italic><tp:taxon-name><tp:taxon-name-part taxon-name-part-type="genus" reg="Kosminympha">Kosminympha</tp:taxon-name-part><tp:taxon-name-part taxon-name-part-type="species" reg="balkei">balkei</tp:taxon-name-part></tp:taxon-name></italic> sp. nov.; <bold>L.</bold><italic><tp:taxon-name><tp:taxon-name-part taxon-name-part-type="genus" reg="Kosminympha">Kosminympha</tp:taxon-name-part><tp:taxon-name-part taxon-name-part-type="species" reg="baruya">baruya</tp:taxon-name-part></tp:taxon-name></italic> sp. nov.</p></caption><graphic xmlns:xlink="http://www.w3.org/1999/xlink" xlink:href="zookeys-1245-041_article-141723__-g034.jpg" position="float" orientation="portrait" xlink:type="simple" id="oo_1373900.jpg"><uri content-type="original_file" xlink:type="simple">https://binary.pensoft.net/fig/1373900</uri></graphic></fig></tp:treatment-sec></tp:taxon-treatment>
