# Supplementary material for: ﻿The Leptophlebiidae of New Guinea (Ephemeroptera, Choroterpinae, Thraulini)
Source: Zookeys. 2025 Jul 15;1245:41–175. doi: 10.3897/zookeys.1245.141723 (PMC12284592; doi:10.3897/zookeys.1245.141723)
Supplement: XML Treatment for Thraulus (Masharikella) samueli [file zookeys.1245.141723-treatment16.xml]

<!DOCTYPE tp:taxon-treatment
  PUBLIC "-//TaxonX//DTD Taxonomic Treatment Publishing DTD v0 20100105//EN" "tax-treatment-NSO.dtd">
<tp:taxon-treatment xmlns:tp="http://www.plazi.org/taxpub"><tp:treatment-meta><kwd-group><label>Taxon classification</label><kwd>
                <named-content content-type="kingdom">Animalia</named-content>
              </kwd><kwd>
                <named-content content-type="order">Ephemeroptera</named-content>
              </kwd><kwd>
                <named-content content-type="family">Leptophlebiidae</named-content>
              </kwd></kwd-group><mixed-citation publication-type="journal"><person-group><name><surname>Sartori</surname><given-names>Michel</given-names></name><name><surname>Salles</surname><given-names>Frederico F.</given-names></name></person-group><article-title>﻿The <tp:taxon-name><tp:taxon-name-part taxon-name-part-type="family">Leptophlebiidae</tp:taxon-name-part></tp:taxon-name> of New Guinea (<tp:taxon-name><tp:taxon-name-part taxon-name-part-type="order">Ephemeroptera</tp:taxon-name-part></tp:taxon-name>, <tp:taxon-name><tp:taxon-name-part taxon-name-part-type="subfamily">Choroterpinae</tp:taxon-name-part></tp:taxon-name>, <tp:taxon-name><tp:taxon-name-part taxon-name-part-type="tribe">Thraulini</tp:taxon-name-part></tp:taxon-name>)</article-title><source>Zookeys</source><day>15</day><month>07</month><year>2025</year><volume>1245</volume><fpage>41</fpage><lpage>175</lpage><pub-id pub-id-type="doi">10.3897/zookeys.1245.141723</pub-id></mixed-citation></tp:treatment-meta><tp:nomenclature><label>﻿</label><tp:taxon-name><object-id xmlns:xlink="http://www.w3.org/1999/xlink" content-type="arpha" xlink:type="simple">B1B9E9DD-1109-53B1-BCCF-3C4E9BA8A96F</object-id><tp:taxon-name-part taxon-name-part-type="genus" reg="Thraulus">Thraulus</tp:taxon-name-part> (<tp:taxon-name-part taxon-name-part-type="subgenus" reg="Masharikella">Masharikella</tp:taxon-name-part>) <tp:taxon-name-part taxon-name-part-type="species" reg="samueli">samueli</tp:taxon-name-part><object-id xmlns:xlink="http://www.w3.org/1999/xlink" content-type="zoobank" xlink:type="simple">https://zoobank.org/2C6CACC2-018C-4A55-B60A-24B0DF238096</object-id></tp:taxon-name><tp:taxon-status xmlns:xlink="http://www.w3.org/1999/xlink" xlink:type="simple"> sp. nov.</tp:taxon-status><xref ref-type="fig" rid="F24">Figs 24A</xref><xref ref-type="fig" rid="F31">, 31</xref><xref ref-type="fig" rid="F32">, 32</xref><xref ref-type="fig" rid="F64">, 64A, B</xref></tp:nomenclature><tp:treatment-sec sec-type="material" id="SECID0EGXBK"><title>Material examined.</title><p><bold><italic>Holotype</italic>.</bold> • Papua New Guinea, male nymph on slide, National Capital District, Varirata National Park, 600 m a.s.l., 09°26.13'S / 147°22.09'E, 16.XII.2007, Balke and Sagata col [PNG159], GBIFCH01223120 (<named-content xmlns:xlink="http://www.w3.org/1999/xlink" content-type="dwc:institutional_code" xlink:title="Zoologische Staatssammlung München" xlink:href="http://grbio.org/institution/zoologische-staatssammlung" xlink:type="simple">ZSM</named-content>). <bold><italic>Paratypes</italic>.</bold> • Papua New Guinea, 4 nymphs in ethanol, GBIFCH01523483, 2 nymphs entirely mounted on slide, GBIFCH01223121, GBIFCH01223122, same data as holotype (<named-content xmlns:xlink="http://www.w3.org/1999/xlink" content-type="dwc:institutional_code" xlink:title="Naturéum, Department of zoology, Lausanne" xlink:href="http://grbio.org/institution/musee-zoologique-0" xlink:type="simple">MZL</named-content>).</p></tp:treatment-sec><tp:treatment-sec sec-type="Nymph" id="SECID0E6XBK"><title>Nymph.</title><p>Body length, male: 4.5–4.8 mm; female: 4.9–5.2 mm.</p></tp:treatment-sec><tp:treatment-sec sec-type="diagnosis" id="SECID0EEYBK"><title>Diagnosis.</title><p>Tarsal claw straight, without teeth; apical ventral row of maxilla composed of 16–20 pectinate setae; posterior margin of abdominal segment IX with minute denticles; posterolateral projections of the abdomen present on segments VIII–IX only.</p></tp:treatment-sec><tp:treatment-sec sec-type="Colouration" id="SECID0EJYBK"><title>Colouration.</title><p><bold><italic>Head</italic>.</bold> Yellowish brown, darker between ocelli. Triangular brown mark present on inner margin of compound eye. Antenna yellowish. Compound eye lower portion black, upper portion dark brown, not rounded but oblique and elongated. Mouth parts yellowish. <bold><italic>Thorax</italic>.</bold> Pronotum yellowish washed with greyish brown laterally, irregular brown mark close to median line. Mesonotum yellowish washed with greyish laterally; distal half of costal field of fore wing pad orangish. Metanotum yellowish washed with greyish laterally. Femur yellowish white, dorsal surface apically washed with orange (Fig. <xref ref-type="fig" rid="F24">24A</xref>). Tibia whitish, washed with brown on dorsal surface. Tarsi yellowish white. <bold><italic>Abdomen</italic>.</bold> Terga orangish with dark brown rectangular marks laterally on segments I to VI, subtriangular on segment VII and IX, segment VIII entirely dark brown. Sterna uniformly whitish becoming yellowish on the last segments. Gills purplish black. Terminal filaments yellowish white washed with orange proximally.</p></tp:treatment-sec><tp:treatment-sec sec-type="description" id="SECID0EAZBK"><title>Description.</title><p><bold><italic>Head</italic>. <italic>Labrum</italic></bold> cordiform (Fig. <xref ref-type="fig" rid="F31">31A</xref>). Ratio labrum width/clypeus width 0.89–0.98. Ratio labrum width/insertion width 1.22–1.24. Medial emargination shallow with flat denticles. Proximal row of setae present, simple. Number of setae on proximal row ~ 16–37. Distal row of setae present, simple. Median part of labrum in ventral view with stout setae in row (Fig. <xref ref-type="fig" rid="F31">31B</xref>). <bold><italic>Mandibles</italic>.</bold> Outer margin with middle and distal tuft of setae. Right mandible with 6–11 setae below mola (Fig. <xref ref-type="fig" rid="F31">31C</xref>). <bold><italic>Maxillae</italic>.</bold> Posterior margin of cardo with few hair-like setae and a long and stout seta in submarginal position. Proximo-lateral margin of stipes with a single stout and medium size seta. Apical-ventral row with 16–20 pectinate setae. Maxillary palp segment II 0.79–0.92 as long as segment I. Maxillary palp segment III 0.62–0.68 as long as segment I (Fig. <xref ref-type="fig" rid="F31">31D</xref>). Stout setae on outer margin of segment I absent. Segment II inner margin with two or three stout setae. Segment II outer margin without stout setae. Segment III inner margin with 2–4 stout setae, dorsal surface with few setae at apex. Segment III 1.5–2.0 × as long as base width. <bold><italic>Labium</italic>.</bold> Labial palp segment II 0.72–0.76 as long as segment I. Labial palp segment III 0.79–0.92 as long as segment I. Segment I inner margin with 7–12 stout setae, outer margin with 8–12 stout setae. Segment II outer margin without or with one or two stout setae. Segment III dorsal face with five or six stout setae. Segment III 3.0–3.67 × as long as base width. <bold><italic>Hypopharynx</italic>.</bold> Apex of superlingua emarginated (Fig. <xref ref-type="fig" rid="F31">31E</xref>).</p><fig id="F31" position="float" orientation="portrait"><object-id xmlns:xlink="http://www.w3.org/1999/xlink" content-type="doi" xlink:type="simple">10.3897/zookeys.1245.141723.figure31</object-id><object-id xmlns:xlink="http://www.w3.org/1999/xlink" content-type="zenodo_dep_id" xlink:type="simple">16020859</object-id><object-id xmlns:xlink="http://www.w3.org/1999/xlink" content-type="arpha" xlink:type="simple">491FAE0F-E1F8-5EEF-85BA-F9C6F1BC34B5</object-id><label>Figure 31.</label><caption><p><tp:taxon-name><tp:taxon-name-part taxon-name-part-type="genus" reg="Thraulus">Thraulus</tp:taxon-name-part> (<tp:taxon-name-part taxon-name-part-type="subgenus" reg="Masharikella">Masharikella</tp:taxon-name-part>) <tp:taxon-name-part taxon-name-part-type="species" reg="samueli">samueli</tp:taxon-name-part></tp:taxon-name> sp. nov. nymphal mouthparts. <bold>A.</bold> Labrum, dorsal view; <bold>B.</bold> Emargination of the labrum; <bold>C.</bold> Right mandible; <bold>D.</bold> Maxilla; <bold>E.</bold> Superlingua of hypopharynx. Scale bars: 200 µm (<bold>A, C, D</bold>); 50 µm (<bold>B</bold>); 100 µm (<bold>E</bold>).</p></caption><graphic xmlns:xlink="http://www.w3.org/1999/xlink" xlink:href="zookeys-1245-041_article-141723__-g031.jpg" position="float" orientation="portrait" xlink:type="simple" id="oo_1373897.jpg"><uri content-type="original_file" xlink:type="simple">https://binary.pensoft.net/fig/1373897</uri></graphic></fig><p><bold><italic>Thorax</italic>.</bold> Dorsal margin of femur with a row of long, stout, pointed setae; incomplete submarginal row, sometimes with scattered long, pointed setae; ventral margin with short, blunt, stout setae; central area of upper surface without setae (Fig. <xref ref-type="fig" rid="F32">32A–B</xref>). Inner margin of fore- and mid- tibia covered with several rows of simple and feathered setae; inner margin of hind tibia with several rows of simple and feathered setae; outer margin of fore- and mid- tibia naked, with a row of stout, pointed setae on hind tibia, especially developed in the distal half. Tarsal claw straight. Denticles absent (Fig. <xref ref-type="fig" rid="F32">32C</xref>).</p><fig id="F32" position="float" orientation="portrait"><object-id xmlns:xlink="http://www.w3.org/1999/xlink" content-type="doi" xlink:type="simple">10.3897/zookeys.1245.141723.figure32</object-id><object-id xmlns:xlink="http://www.w3.org/1999/xlink" content-type="zenodo_dep_id" xlink:type="simple">16020865</object-id><object-id xmlns:xlink="http://www.w3.org/1999/xlink" content-type="arpha" xlink:type="simple">22BBC239-A8EF-5BC7-939E-BAEF4FF2BB12</object-id><label>Figure 32.</label><caption><p><tp:taxon-name><tp:taxon-name-part taxon-name-part-type="genus" reg="Thraulus">Thraulus</tp:taxon-name-part> (<tp:taxon-name-part taxon-name-part-type="subgenus" reg="Masharikella">Masharikella</tp:taxon-name-part>) <tp:taxon-name-part taxon-name-part-type="species" reg="samueli">samueli</tp:taxon-name-part></tp:taxon-name> sp. nov. thorax and abdomen. <bold>A.</bold> Fore femur; <bold>B.</bold> Hind femur; <bold>C.</bold> Claw; <bold>D.</bold> Posterior margin of tergite IX; <bold>E.</bold> Gill I; <bold>F.</bold> Gill IV (dorsal lamella only). Scale bars: 200 µm (<bold>A, B</bold>); 50 µm (<bold>C, D</bold>).</p></caption><graphic xmlns:xlink="http://www.w3.org/1999/xlink" xlink:href="zookeys-1245-041_article-141723__-g032.jpg" position="float" orientation="portrait" xlink:type="simple" id="oo_1373898.jpg"><uri content-type="original_file" xlink:type="simple">https://binary.pensoft.net/fig/1373898</uri></graphic></fig><p><bold><italic>Abdomen</italic>.</bold> Gill I dorsal lamella narrow and lanceolate, ventral lamella shaped as other gills (Fig. <xref ref-type="fig" rid="F32">32E</xref>). Gills II–VII with dorsal and ventral lamellae of the same size. Ventral lamella of gill I with ~ 25 long filaments; dorsal and ventral lamellae of gills II–VI with ~ 40 very long filaments each (Fig. <xref ref-type="fig" rid="F32">32F</xref>); gill VII with ~ 20 filaments on each lamella. Posterior margin of terga IX with small denticles (Fig. <xref ref-type="fig" rid="F32">32D</xref>). Posterior margin of terga V–VIII without denticles. Posterolateral projections on segments VIII–IX.</p><p><bold><italic>Eggs</italic>.</bold> General shape elongated. Size ca 185 μm × 80 μm. Chorionic surface with irregular longitudinal ridges connected transversally, forming rectangular smooth areas in-between (Fig. <xref ref-type="fig" rid="F64">64A</xref>). On each pole arise basally six equally distant pairs of long, apically hooked attachment structure (Fig. <xref ref-type="fig" rid="F64">64B</xref>). Micropyle not visible.</p></tp:treatment-sec><tp:treatment-sec sec-type="etymology" id="SECID0E35BK"><title>Derivatio nominis.</title><p>This species is dedicated to Samuel Sartori, grandson of the first author.</p></tp:treatment-sec><tp:treatment-sec><!--Section generated to contain objects referenced in tp:taxon-treatment.--><fig id="F24" position="float" orientation="portrait"><object-id xmlns:xlink="http://www.w3.org/1999/xlink" content-type="doi" xlink:type="simple">10.3897/zookeys.1245.141723.figure24</object-id><object-id xmlns:xlink="http://www.w3.org/1999/xlink" content-type="zenodo_dep_id" xlink:type="simple">16020818</object-id><object-id xmlns:xlink="http://www.w3.org/1999/xlink" content-type="arpha" xlink:type="simple">C6ECCF9C-465F-517E-B1EB-F3E3224BDFF8</object-id><label>Figure 24.</label><caption><p>Habitus of <tp:taxon-name><tp:taxon-name-part taxon-name-part-type="genus" reg="Thraulus">Thraulus</tp:taxon-name-part> (<tp:taxon-name-part taxon-name-part-type="subgenus" reg="Masharikella">Masharikella</tp:taxon-name-part>) <tp:taxon-name-part taxon-name-part-type="species" reg="samueli">samueli</tp:taxon-name-part></tp:taxon-name> sp. nov. (<bold>A</bold>), <tp:taxon-name><tp:taxon-name-part taxon-name-part-type="genus" reg="Thraulus">Thraulus</tp:taxon-name-part> (<tp:taxon-name-part taxon-name-part-type="subgenus" reg="Masharikella">Masharikella</tp:taxon-name-part>) <tp:taxon-name-part taxon-name-part-type="species" reg="iteris">iteris</tp:taxon-name-part></tp:taxon-name> sp. nov. (<bold>B</bold>) and <tp:taxon-name><tp:taxon-name-part taxon-name-part-type="genus" reg="Thraulus">Thraulus</tp:taxon-name-part> (<tp:taxon-name-part taxon-name-part-type="subgenus" reg="Masharikella">Masharikella</tp:taxon-name-part>) <tp:taxon-name-part taxon-name-part-type="species" reg="pascalae">pascalae</tp:taxon-name-part></tp:taxon-name> sp. nov. (<bold>C</bold>). Scale bars: 1 mm.</p></caption><graphic xmlns:xlink="http://www.w3.org/1999/xlink" xlink:href="zookeys-1245-041_article-141723__-g024.jpg" position="float" orientation="portrait" xlink:type="simple" id="oo_1373890.jpg"><uri content-type="original_file" xlink:type="simple">https://binary.pensoft.net/fig/1373890</uri></graphic></fig><fig id="F64" position="float" orientation="portrait"><object-id xmlns:xlink="http://www.w3.org/1999/xlink" content-type="doi" xlink:type="simple">10.3897/zookeys.1245.141723.figure64</object-id><object-id xmlns:xlink="http://www.w3.org/1999/xlink" content-type="zenodo_dep_id" xlink:type="simple">16021019</object-id><object-id xmlns:xlink="http://www.w3.org/1999/xlink" content-type="arpha" xlink:type="simple">3024688D-8BDC-576D-BBA4-21B8856CEA53</object-id><label>Figure 64.</label><caption><p>Egg structure in toto (<bold>A, C, E, F</bold>), detail of chorion and micropyle (<bold>B, D</bold>). <bold>A, B.</bold><tp:taxon-name><tp:taxon-name-part taxon-name-part-type="genus" reg="Thraulus">Thraulus</tp:taxon-name-part> (<tp:taxon-name-part taxon-name-part-type="subgenus" reg="Masharikella">Masharikella</tp:taxon-name-part>) <tp:taxon-name-part taxon-name-part-type="species" reg="samueli">samueli</tp:taxon-name-part></tp:taxon-name> sp. nov.; <bold>C, D.</bold><italic><tp:taxon-name><tp:taxon-name-part taxon-name-part-type="genus" reg="Nonnullidens">Nonnullidens</tp:taxon-name-part><tp:taxon-name-part taxon-name-part-type="species" reg="fuyugensis">fuyugensis</tp:taxon-name-part></tp:taxon-name></italic> sp. nov.; <bold>E, F.</bold><italic><tp:taxon-name><tp:taxon-name-part taxon-name-part-type="genus" reg="Kosminympha">Kosminympha</tp:taxon-name-part><tp:taxon-name-part taxon-name-part-type="species" reg="sabrinae">sabrinae</tp:taxon-name-part></tp:taxon-name></italic> sp. nov.</p></caption><graphic xmlns:xlink="http://www.w3.org/1999/xlink" xlink:href="zookeys-1245-041_article-141723__-g064.jpg" position="float" orientation="portrait" xlink:type="simple" id="oo_1373930.jpg"><uri content-type="original_file" xlink:type="simple">https://binary.pensoft.net/fig/1373930</uri></graphic></fig></tp:treatment-sec></tp:taxon-treatment>
