# Supplementary material for: ﻿The Leptophlebiidae of New Guinea (Ephemeroptera, Choroterpinae, Thraulini)
Source: Zookeys. 2025 Jul 15;1245:41–175. doi: 10.3897/zookeys.1245.141723 (PMC12284592; doi:10.3897/zookeys.1245.141723)
Supplement: XML Treatment for Nonnullidens [file zookeys.1245.141723-treatment18.xml]

<!DOCTYPE tp:taxon-treatment
  PUBLIC "-//TaxonX//DTD Taxonomic Treatment Publishing DTD v0 20100105//EN" "tax-treatment-NSO.dtd">
<tp:taxon-treatment xmlns:tp="http://www.plazi.org/taxpub"><tp:treatment-meta><kwd-group><label>Taxon classification</label><kwd>
                <named-content content-type="kingdom">Animalia</named-content>
              </kwd><kwd>
                <named-content content-type="order">Ephemeroptera</named-content>
              </kwd><kwd>
                <named-content content-type="family">Leptophlebiidae</named-content>
              </kwd></kwd-group><mixed-citation publication-type="journal"><person-group><name><surname>Sartori</surname><given-names>Michel</given-names></name><name><surname>Salles</surname><given-names>Frederico F.</given-names></name></person-group><article-title>﻿The <tp:taxon-name><tp:taxon-name-part taxon-name-part-type="family">Leptophlebiidae</tp:taxon-name-part></tp:taxon-name> of New Guinea (<tp:taxon-name><tp:taxon-name-part taxon-name-part-type="order">Ephemeroptera</tp:taxon-name-part></tp:taxon-name>, <tp:taxon-name><tp:taxon-name-part taxon-name-part-type="subfamily">Choroterpinae</tp:taxon-name-part></tp:taxon-name>, <tp:taxon-name><tp:taxon-name-part taxon-name-part-type="tribe">Thraulini</tp:taxon-name-part></tp:taxon-name>)</article-title><source>Zookeys</source><day>15</day><month>07</month><year>2025</year><volume>1245</volume><fpage>41</fpage><lpage>175</lpage><pub-id pub-id-type="doi">10.3897/zookeys.1245.141723</pub-id></mixed-citation></tp:treatment-meta><tp:nomenclature><label>﻿Genus</label><tp:taxon-name>
              <object-id xmlns:xlink="http://www.w3.org/1999/xlink" content-type="arpha" xlink:type="simple">E35DB7C1-E537-5F9E-86ED-4551AF3E2EEC</object-id>
              <tp:taxon-name-part taxon-name-part-type="genus" reg="Nonnullidens">Nonnullidens</tp:taxon-name-part>
            </tp:taxon-name><tp:taxon-authority>Grant &amp; Peters, 1993</tp:taxon-authority></tp:nomenclature><tp:treatment-sec sec-type="diagnosis" id="SECID0EPPCK"><title>Diagnosis.</title><p>Ventral lamella of gills highly reduced or absent, ventral lamella of first gill with &lt; 8 processes, even absent in some species; claw with generally 3–6 teeth, rarely up to 8; posterior margin of abdominal segment VIII generally without denticles; posterolateral expansions on abdominal segments VIII–IX, rarely VII–IX.</p></tp:treatment-sec><tp:treatment-sec sec-type="Composition" id="SECID0EUPCK"><title>Composition.</title><p><italic><tp:taxon-name><tp:taxon-name-part taxon-name-part-type="genus" reg="Nonnullidens">Nonnullidens</tp:taxon-name-part><tp:taxon-name-part taxon-name-part-type="species" reg="alvarezi">alvarezi</tp:taxon-name-part></tp:taxon-name></italic> sp. nov. [Papua New Guinea], <italic><tp:taxon-name><tp:taxon-name-part taxon-name-part-type="genus" reg="Nonnullidens">N.</tp:taxon-name-part><tp:taxon-name-part taxon-name-part-type="species" reg="anga">anga</tp:taxon-name-part></tp:taxon-name></italic> sp. nov. [Papua New Guinea], <italic><tp:taxon-name><tp:taxon-name-part taxon-name-part-type="genus" reg="Nonnullidens">N.</tp:taxon-name-part><tp:taxon-name-part taxon-name-part-type="species" reg="billhilli">billhilli</tp:taxon-name-part></tp:taxon-name></italic> Grant &amp; Peters, 1993 [Papua New Guinea, New Britain], <italic><tp:taxon-name><tp:taxon-name-part taxon-name-part-type="genus" reg="Nonnullidens">N.</tp:taxon-name-part><tp:taxon-name-part taxon-name-part-type="species" reg="boonsoongi">boonsoongi</tp:taxon-name-part></tp:taxon-name></italic> sp. nov. [Papua New Guinea], <italic><tp:taxon-name><tp:taxon-name-part taxon-name-part-type="genus" reg="Nonnullidens">N.</tp:taxon-name-part><tp:taxon-name-part taxon-name-part-type="species" reg="cozzarolae">cozzarolae</tp:taxon-name-part></tp:taxon-name></italic> sp. nov. [Papua New Guinea], <italic><tp:taxon-name><tp:taxon-name-part taxon-name-part-type="genus" reg="Nonnullidens">N.</tp:taxon-name-part><tp:taxon-name-part taxon-name-part-type="species" reg="depapricus">depapricus</tp:taxon-name-part></tp:taxon-name></italic> Kluge, 2013 [Indonesia, Papua], <italic><tp:taxon-name><tp:taxon-name-part taxon-name-part-type="genus" reg="Nonnullidens">N.</tp:taxon-name-part><tp:taxon-name-part taxon-name-part-type="species" reg="fuyugensis">fuyugensis</tp:taxon-name-part></tp:taxon-name></italic> sp. nov. [Papua New Guinea], <italic><tp:taxon-name><tp:taxon-name-part taxon-name-part-type="genus" reg="Nonnullidens">N.</tp:taxon-name-part><tp:taxon-name-part taxon-name-part-type="species" reg="hsui">hsui</tp:taxon-name-part></tp:taxon-name></italic> (Peters &amp; Tsui, 1972) [Papua New Guinea], <italic><tp:taxon-name><tp:taxon-name-part taxon-name-part-type="genus" reg="Nonnullidens">N.</tp:taxon-name-part><tp:taxon-name-part taxon-name-part-type="species" reg="kaltenbachi">kaltenbachi</tp:taxon-name-part></tp:taxon-name></italic> sp. nov. [Papua New Guinea], <italic><tp:taxon-name><tp:taxon-name-part taxon-name-part-type="genus" reg="Nonnullidens">N.</tp:taxon-name-part><tp:taxon-name-part taxon-name-part-type="species" reg="marcelae">marcelae</tp:taxon-name-part></tp:taxon-name></italic> sp. nov. [Indonesia, Papua], <italic><tp:taxon-name><tp:taxon-name-part taxon-name-part-type="genus" reg="Nonnullidens">N.</tp:taxon-name-part><tp:taxon-name-part taxon-name-part-type="species" reg="mariae">mariae</tp:taxon-name-part></tp:taxon-name></italic> (Peters &amp; Tsui, 1972) [Papua New Guinea], <italic><tp:taxon-name><tp:taxon-name-part taxon-name-part-type="genus" reg="Nonnullidens">N.</tp:taxon-name-part><tp:taxon-name-part taxon-name-part-type="species" reg="moiorum">moiorum</tp:taxon-name-part></tp:taxon-name></italic> sp. nov. [Indonesia, Papua], <italic><tp:taxon-name><tp:taxon-name-part taxon-name-part-type="genus" reg="Nonnullidens">N.</tp:taxon-name-part><tp:taxon-name-part taxon-name-part-type="species" reg="niger">niger</tp:taxon-name-part></tp:taxon-name></italic> Kluge, 2013 [Indonesia, Papua], <italic><tp:taxon-name><tp:taxon-name-part taxon-name-part-type="genus" reg="Nonnullidens">N.</tp:taxon-name-part><tp:taxon-name-part taxon-name-part-type="species" reg="reductus">reductus</tp:taxon-name-part></tp:taxon-name></italic> Kluge, 2013 [Indonesia, Papua], <italic><tp:taxon-name><tp:taxon-name-part taxon-name-part-type="genus" reg="Nonnullidens">N.</tp:taxon-name-part><tp:taxon-name-part taxon-name-part-type="species" reg="silvaepumilorum">silvaepumilorum</tp:taxon-name-part></tp:taxon-name></italic> sp. nov. [Papua New Guinea], <italic><tp:taxon-name><tp:taxon-name-part taxon-name-part-type="genus" reg="Nonnullidens">N.</tp:taxon-name-part><tp:taxon-name-part taxon-name-part-type="species" reg="variegatus">variegatus</tp:taxon-name-part></tp:taxon-name></italic> Kluge, 2013 [Indonesia, Papua]</p></tp:treatment-sec><tp:treatment-sec sec-type="distribution" id="SECID0EKVCK"><title>Distribution.</title><p>Species of the genus <italic><tp:taxon-name><tp:taxon-name-part taxon-name-part-type="genus" reg="Nonnullidens">Nonnullidens</tp:taxon-name-part></tp:taxon-name></italic> are restricted to New Guinea; <italic><tp:taxon-name><tp:taxon-name-part taxon-name-part-type="genus" reg="Nonnullidens">N.</tp:taxon-name-part><tp:taxon-name-part taxon-name-part-type="species" reg="billhilli">billhilli</tp:taxon-name-part></tp:taxon-name></italic> is also reported from New Britain (<xref ref-type="bibr" rid="B12">Grant and Peters 1993</xref>).</p></tp:treatment-sec><ref-list><ref id="B12"><mixed-citation xmlns:xlink="http://www.w3.org/1999/xlink" xlink:type="simple"><person-group><name name-style="western"><surname>Grant</surname><given-names>PM</given-names></name><name name-style="western"><surname>Peters</surname><given-names>WP</given-names></name></person-group> (<year>1993</year>) <article-title>Description of four new genera of <italic><tp:taxon-name><tp:taxon-name-part taxon-name-part-type="genus">Thraulus</tp:taxon-name-part></tp:taxon-name></italic> group mayflies from the Eastern Hemisphere and redescription of <italic><tp:taxon-name><tp:taxon-name-part taxon-name-part-type="genus">Simothraulus</tp:taxon-name-part></tp:taxon-name></italic> and <italic><tp:taxon-name><tp:taxon-name-part taxon-name-part-type="genus">Chiusanophlebia</tp:taxon-name-part></tp:taxon-name></italic> (<tp:taxon-name><tp:taxon-name-part taxon-name-part-type="order">Ephemeroptera</tp:taxon-name-part></tp:taxon-name>: <tp:taxon-name><tp:taxon-name-part taxon-name-part-type="family">Leptophlebiidae</tp:taxon-name-part></tp:taxon-name>: <tp:taxon-name><tp:taxon-name-part taxon-name-part-type="family">Atalophlebiidae</tp:taxon-name-part></tp:taxon-name>).</article-title><source>Transactions of the American Entomological Society</source><volume>119</volume>(<issue>2</issue>): <fpage>131</fpage>–<lpage>168</lpage>.</mixed-citation></ref></ref-list></tp:taxon-treatment>
