# Supplementary material for: ﻿The Leptophlebiidae of New Guinea (Ephemeroptera, Choroterpinae, Thraulini)
Source: Zookeys. 2025 Jul 15;1245:41–175. doi: 10.3897/zookeys.1245.141723 (PMC12284592; doi:10.3897/zookeys.1245.141723)
Supplement: XML Treatment for Nonnullidens anga [file zookeys.1245.141723-treatment20.xml]

<!DOCTYPE tp:taxon-treatment
  PUBLIC "-//TaxonX//DTD Taxonomic Treatment Publishing DTD v0 20100105//EN" "tax-treatment-NSO.dtd">
<tp:taxon-treatment xmlns:tp="http://www.plazi.org/taxpub"><tp:treatment-meta><kwd-group><label>Taxon classification</label><kwd>
                <named-content content-type="kingdom">Animalia</named-content>
              </kwd><kwd>
                <named-content content-type="order">Ephemeroptera</named-content>
              </kwd><kwd>
                <named-content content-type="family">Leptophlebiidae</named-content>
              </kwd></kwd-group><mixed-citation publication-type="journal"><person-group><name><surname>Sartori</surname><given-names>Michel</given-names></name><name><surname>Salles</surname><given-names>Frederico F.</given-names></name></person-group><article-title>﻿The <tp:taxon-name><tp:taxon-name-part taxon-name-part-type="family">Leptophlebiidae</tp:taxon-name-part></tp:taxon-name> of New Guinea (<tp:taxon-name><tp:taxon-name-part taxon-name-part-type="order">Ephemeroptera</tp:taxon-name-part></tp:taxon-name>, <tp:taxon-name><tp:taxon-name-part taxon-name-part-type="subfamily">Choroterpinae</tp:taxon-name-part></tp:taxon-name>, <tp:taxon-name><tp:taxon-name-part taxon-name-part-type="tribe">Thraulini</tp:taxon-name-part></tp:taxon-name>)</article-title><source>Zookeys</source><day>15</day><month>07</month><year>2025</year><volume>1245</volume><fpage>41</fpage><lpage>175</lpage><pub-id pub-id-type="doi">10.3897/zookeys.1245.141723</pub-id></mixed-citation></tp:treatment-meta><tp:nomenclature><label>﻿</label><tp:taxon-name>
              <object-id xmlns:xlink="http://www.w3.org/1999/xlink" content-type="arpha" xlink:type="simple">E532969E-6CC7-50D2-BDC3-8D5AE062D693</object-id>
              <tp:taxon-name-part taxon-name-part-type="genus" reg="Nonnullidens">Nonnullidens</tp:taxon-name-part>
              <tp:taxon-name-part taxon-name-part-type="species" reg="anga">anga</tp:taxon-name-part>
              <object-id xmlns:xlink="http://www.w3.org/1999/xlink" content-type="zoobank" xlink:type="simple">https://zoobank.org/D7CF7D8A-EF53-4573-9115-EFD4B9EA8116</object-id>
            </tp:taxon-name><tp:taxon-status xmlns:xlink="http://www.w3.org/1999/xlink" xlink:type="simple"> sp. nov.</tp:taxon-status><xref ref-type="fig" rid="F35">Figs 35A</xref><xref ref-type="fig" rid="F39">, 39</xref><xref ref-type="fig" rid="F40">, 40</xref></tp:nomenclature><tp:treatment-sec sec-type="material" id="SECID0EO6CK"><title>Material examined.</title><p><bold><italic>Holotype</italic>.</bold> • Papua New Guinea, one nymph on slide, Morobe Province, Menyamya, Mt Inji, 1700 m, 14.XI.2006, approx. <named-content xmlns:xlink="http://www.w3.org/1999/xlink" content-type="dwc:verbatimCoordinates" xlink:type="simple"><named-content content-type="geo-json" specific-use="{&#34;type&#34;:&#34;Point&#34;,&#34;coordinates&#34;:[146.022167,-7.246883]}" id="NCID0E36CK" xlink:type="simple">07°14.813'S, 146°01.330'E</named-content></named-content>, M. Balke &amp; Kinibel col [PNG96], GBIFCH01223129 (<named-content xmlns:xlink="http://www.w3.org/1999/xlink" content-type="dwc:institutional_code" xlink:title="Zoologische Staatssammlung München" xlink:href="http://grbio.org/institution/zoologische-staatssammlung" xlink:type="simple">ZSM</named-content>). <bold><italic>Paratype</italic>.</bold> • Papua New Guinea, one nymph in ethanol, GBIFCH01523458, same data as holotype (<named-content xmlns:xlink="http://www.w3.org/1999/xlink" content-type="dwc:institutional_code" xlink:title="Naturéum, Department of zoology, Lausanne" xlink:href="http://grbio.org/institution/musee-zoologique-0" xlink:type="simple">MZL</named-content>).</p></tp:treatment-sec><tp:treatment-sec sec-type="Nymph" id="SECID0EPADK"><title>Nymph.</title><p>Body length, female: 4.8 mm.</p></tp:treatment-sec><tp:treatment-sec sec-type="diagnosis" id="SECID0EUADK"><title>Diagnosis.</title><p>Labrum cordiform; dorsal face of labrum with proximal and distal rows multiple; femora pale brown with two transverse dark brown bands in middle and at apex; gill I with ventral lamella composed of a single filament; gill II–VI with six or seven filaments on dorsal lamella and two or three on ventral lamella; gill VII with four or five filaments on dorsal lamella and a single one on ventral lamella.</p></tp:treatment-sec><tp:treatment-sec sec-type="Colouration" id="SECID0EZADK"><title>Colouration.</title><p><bold><italic>Head</italic>.</bold> Vertex greyish brown, with characteristic yellowish maculae posteriorly, frons greyish brown with a middle pale brown oval macula. Antenna: scape greyish, pedicel and flagellum broken. Mouth parts pale brown. <bold><italic>Thorax</italic>.</bold> Pronotum pale brown, washed with medium brown laterally and medio-anteriorly. Mesonotum pale brown, washed with medium brown as in Fig. <xref ref-type="fig" rid="F35">35A</xref>. Femur yellowish brown, with a large median greyish brown stripe and another one at apex. Tibia yellowish. Tarsi pale brown. <bold><italic>Abdomen</italic>.</bold> Terga dark brown, segments VII–X somewhat lighter, pale brown along the sagittal line. Sterna yellowish grey, yellowish on lateral margins. Gills greyish brown. Terminal filaments yellowish, basally yellowish brown.</p></tp:treatment-sec><tp:treatment-sec sec-type="description" id="SECID0EQBDK"><title>Description.</title><p><bold><italic>Head</italic>. <italic>Labrum</italic></bold> cordiform (Fig. <xref ref-type="fig" rid="F39">39A</xref>). Ratio labrum width/clypeus width 1.05. Ratio labrum width/insertion width 1.36. Medial emargination narrow with flat denticles. Proximal row of setae present, multiple. Number of setae on proximal row ~ 104. Distal row of setae multiple. Median part of labrum in ventral view with scattered thin setae (Fig. <xref ref-type="fig" rid="F39">39B</xref>). <bold><italic>Mandibles</italic>.</bold> Outer margin with row of setae on distal 1/2. Ending of the row near incisor. Right mandible with seven setae below the mola (Fig. <xref ref-type="fig" rid="F39">39C</xref>). <bold><italic>Maxillae</italic>.</bold> Posterior margin of cardo with many long hair-like setae. Proximo-lateral margin of stipes twisted. Apical-ventral row with 23 pectinate setae. Maxillary palp segment II 0.88 as long as segment I. Maxillary palp segment III 0.68 as long as segment I (Fig. <xref ref-type="fig" rid="F39">39D</xref>). Stout setae on outer margin of segment I absent. Segment III dorsal surface half covered with setae. Segment III 1.55 × as long as base width. <bold><italic>Labium</italic>.</bold> Labial palp segment II 0.82 as long as segment I. Labial palp segment III 0.71 as long as segment I (Fig. <xref ref-type="fig" rid="F39">39E</xref>). Segment I inner margin with nine stout setae, outer margin with 14 stout setae. Segment II outer margin with four stout setae. Segment III dorsal face with four stout setae. Segment III 2.67 × as long as base width. <bold><italic>Hypopharynx</italic>.</bold> Apex of superlingua truncate.</p><p><bold><italic>Thorax</italic>.</bold> Dorsal margin of femur with a row of very long, thin, pointed setae; regular submarginal row of pointed setae as long as those on the dorsal margin; ventral margin with relatively long, pointed setae and an irregular submarginal row of long, pointed thin setae (Fig. <xref ref-type="fig" rid="F40">40A–B</xref>); central area of upper surface with very long pointed setae, as long as those on the dorsal margin. Fore tibia with two or three rows of long simple or feathered setae on ventral margin, dorsal margin with few hair-like setae; middle tibia with a row of short, simple, pointed setae on ventral margin and a submarginal row of long, simple setae, outer margin with numerous hair-like setae; hind tibia with a marginal row of simple short, thin setae and a submarginal row of long to very long setae on ventral margin, outer margin with long to very long pointed setae and hair-like setae (Fig. <xref ref-type="fig" rid="F40">40C</xref>). Tarsal claw hooked with three or four denticles progressively larger, except distal much larger.</p><p><bold><italic>Abdomen</italic>.</bold> Gill I with both lamellae. Gills II–VII with dorsal and ventral lamellae, ventral lamella smaller. Gill I with three filaments on dorsal lamella, ventral lamella with a single filament (Fig. <xref ref-type="fig" rid="F40">40E</xref>); gill II–VI with six or seven filaments on dorsal lamella and two or three on ventral lamella (Fig. <xref ref-type="fig" rid="F40">40F</xref>); gill VII with four or five filaments on dorsal lamella and a single one on ventral lamella (Fig. <xref ref-type="fig" rid="F40">40G</xref>). Posterior margin of terga IX with minute denticles (Fig. <xref ref-type="fig" rid="F40">40D</xref>). Posterior margin of terga V–VIII without denticles. Posterolateral projections present on segments VIII–IX.</p></tp:treatment-sec><tp:treatment-sec sec-type="etymology" id="SECID0ELEDK"><title>Derivatio nominis.</title><p>The specific name is to recognize the Anga people who live in the area where the new species has been found and is a noun in apposition.</p></tp:treatment-sec><tp:treatment-sec><!--Section generated to contain objects referenced in tp:taxon-treatment.--><fig id="F35" position="float" orientation="portrait"><object-id xmlns:xlink="http://www.w3.org/1999/xlink" content-type="doi" xlink:type="simple">10.3897/zookeys.1245.141723.figure35</object-id><object-id xmlns:xlink="http://www.w3.org/1999/xlink" content-type="zenodo_dep_id" xlink:type="simple">16020879</object-id><object-id xmlns:xlink="http://www.w3.org/1999/xlink" content-type="arpha" xlink:type="simple">3767A263-0711-5598-8ECA-973567823153</object-id><label>Figure 35.</label><caption><p>Habitus of <italic><tp:taxon-name><tp:taxon-name-part taxon-name-part-type="genus" reg="Nonnullidens">Nonnullidens</tp:taxon-name-part><tp:taxon-name-part taxon-name-part-type="species" reg="anga">anga</tp:taxon-name-part></tp:taxon-name></italic> sp. nov. (<bold>A</bold>), <italic><tp:taxon-name><tp:taxon-name-part taxon-name-part-type="genus" reg="Nonnullidens">Nonnullidens</tp:taxon-name-part><tp:taxon-name-part taxon-name-part-type="species" reg="fuyugensis">fuyugensis</tp:taxon-name-part></tp:taxon-name></italic> sp. nov. (<bold>B</bold>) and <italic><tp:taxon-name><tp:taxon-name-part taxon-name-part-type="genus" reg="Nonnullidens">Nonnullidens</tp:taxon-name-part><tp:taxon-name-part taxon-name-part-type="species" reg="cozzarolae">cozzarolae</tp:taxon-name-part></tp:taxon-name></italic> sp. nov. (<bold>C</bold>). Scale bars: 1 mm.</p></caption><graphic xmlns:xlink="http://www.w3.org/1999/xlink" xlink:href="zookeys-1245-041_article-141723__-g035.jpg" position="float" orientation="portrait" xlink:type="simple" id="oo_1373901.jpg"><uri content-type="original_file" xlink:type="simple">https://binary.pensoft.net/fig/1373901</uri></graphic></fig><fig id="F39" position="float" orientation="portrait"><object-id xmlns:xlink="http://www.w3.org/1999/xlink" content-type="doi" xlink:type="simple">10.3897/zookeys.1245.141723.figure39</object-id><object-id xmlns:xlink="http://www.w3.org/1999/xlink" content-type="zenodo_dep_id" xlink:type="simple">16020897</object-id><object-id xmlns:xlink="http://www.w3.org/1999/xlink" content-type="arpha" xlink:type="simple">445A42D6-0691-55F9-9BD5-18ECA0587B81</object-id><label>Figure 39.</label><caption><p><italic><tp:taxon-name><tp:taxon-name-part taxon-name-part-type="genus" reg="Nonnullidens">Nonnullidens</tp:taxon-name-part><tp:taxon-name-part taxon-name-part-type="species" reg="anga">anga</tp:taxon-name-part></tp:taxon-name></italic> sp. nov. nymphal mouthparts. <bold>A.</bold> Labrum, dorsal view; <bold>B.</bold> Emargination of the labrum; <bold>C.</bold> Right mandible; <bold>D.</bold> Maxilla; <bold>E.</bold> Labium. Scale bars: 100 µm (<bold>A, C, E</bold>); 50 µm (<bold>B</bold>); 200 µm (<bold>D</bold>).</p></caption><graphic xmlns:xlink="http://www.w3.org/1999/xlink" xlink:href="zookeys-1245-041_article-141723__-g039.jpg" position="float" orientation="portrait" xlink:type="simple" id="oo_1373905.jpg"><uri content-type="original_file" xlink:type="simple">https://binary.pensoft.net/fig/1373905</uri></graphic></fig><fig id="F40" position="float" orientation="portrait"><object-id xmlns:xlink="http://www.w3.org/1999/xlink" content-type="doi" xlink:type="simple">10.3897/zookeys.1245.141723.figure40</object-id><object-id xmlns:xlink="http://www.w3.org/1999/xlink" content-type="zenodo_dep_id" xlink:type="simple">16020905</object-id><object-id xmlns:xlink="http://www.w3.org/1999/xlink" content-type="arpha" xlink:type="simple">36EC0DC0-64A7-5740-BC1B-009475899830</object-id><label>Figure 40.</label><caption><p><italic><tp:taxon-name><tp:taxon-name-part taxon-name-part-type="genus" reg="Nonnullidens">Nonnullidens</tp:taxon-name-part><tp:taxon-name-part taxon-name-part-type="species" reg="anga">anga</tp:taxon-name-part></tp:taxon-name></italic> sp. nov. thorax and abdomen. <bold>A.</bold> Fore femur; <bold>B.</bold> Hind femur; <bold>C.</bold> Detail of hind tibia; <bold>D.</bold> Posterior margin of tergite IX; <bold>E.</bold> Gill I; <bold>F.</bold> Gill IV; <bold>G.</bold> Gill VII. Scale bars: 100 µm (<bold>A–C</bold>); 50 µm (<bold>D</bold>).</p></caption><graphic xmlns:xlink="http://www.w3.org/1999/xlink" xlink:href="zookeys-1245-041_article-141723__-g040.jpg" position="float" orientation="portrait" xlink:type="simple" id="oo_1373906.jpg"><uri content-type="original_file" xlink:type="simple">https://binary.pensoft.net/fig/1373906</uri></graphic></fig></tp:treatment-sec></tp:taxon-treatment>
