# Supplementary material for: ﻿The Leptophlebiidae of New Guinea (Ephemeroptera, Choroterpinae, Thraulini)
Source: Zookeys. 2025 Jul 15;1245:41–175. doi: 10.3897/zookeys.1245.141723 (PMC12284592; doi:10.3897/zookeys.1245.141723)
Supplement: XML Treatment for Nonnullidens boonsoongi [file zookeys.1245.141723-treatment21.xml]

<!DOCTYPE tp:taxon-treatment
  PUBLIC "-//TaxonX//DTD Taxonomic Treatment Publishing DTD v0 20100105//EN" "tax-treatment-NSO.dtd">
<tp:taxon-treatment xmlns:tp="http://www.plazi.org/taxpub"><tp:treatment-meta><kwd-group><label>Taxon classification</label><kwd>
                <named-content content-type="kingdom">Animalia</named-content>
              </kwd><kwd>
                <named-content content-type="order">Ephemeroptera</named-content>
              </kwd><kwd>
                <named-content content-type="family">Leptophlebiidae</named-content>
              </kwd></kwd-group><mixed-citation publication-type="journal"><person-group><name><surname>Sartori</surname><given-names>Michel</given-names></name><name><surname>Salles</surname><given-names>Frederico F.</given-names></name></person-group><article-title>﻿The <tp:taxon-name><tp:taxon-name-part taxon-name-part-type="family">Leptophlebiidae</tp:taxon-name-part></tp:taxon-name> of New Guinea (<tp:taxon-name><tp:taxon-name-part taxon-name-part-type="order">Ephemeroptera</tp:taxon-name-part></tp:taxon-name>, <tp:taxon-name><tp:taxon-name-part taxon-name-part-type="subfamily">Choroterpinae</tp:taxon-name-part></tp:taxon-name>, <tp:taxon-name><tp:taxon-name-part taxon-name-part-type="tribe">Thraulini</tp:taxon-name-part></tp:taxon-name>)</article-title><source>Zookeys</source><day>15</day><month>07</month><year>2025</year><volume>1245</volume><fpage>41</fpage><lpage>175</lpage><pub-id pub-id-type="doi">10.3897/zookeys.1245.141723</pub-id></mixed-citation></tp:treatment-meta><tp:nomenclature><label>﻿</label><tp:taxon-name>
              <object-id xmlns:xlink="http://www.w3.org/1999/xlink" content-type="arpha" xlink:type="simple">635CB6BF-9057-5845-9748-8555C7AF9BC6</object-id>
              <tp:taxon-name-part taxon-name-part-type="genus" reg="Nonnullidens">Nonnullidens</tp:taxon-name-part>
              <tp:taxon-name-part taxon-name-part-type="species" reg="boonsoongi">boonsoongi</tp:taxon-name-part>
              <object-id xmlns:xlink="http://www.w3.org/1999/xlink" content-type="zoobank" xlink:type="simple">https://zoobank.org/D859EC1C-8301-4AE7-950E-93103A864EC5</object-id>
            </tp:taxon-name><tp:taxon-status xmlns:xlink="http://www.w3.org/1999/xlink" xlink:type="simple"> sp. nov.</tp:taxon-status><xref ref-type="fig" rid="F36">Figs 36A</xref><xref ref-type="fig" rid="F41">, 41</xref><xref ref-type="fig" rid="F42">, 42</xref></tp:nomenclature><tp:treatment-sec sec-type="material" id="SECID0EFGDK"><title>Material examined.</title><p><bold><italic>Holotype</italic>.</bold> • Papua New Guinea, one nymph on slide, Central Province, Kokoda Trek, 1400 m, I. 2008, <named-content xmlns:xlink="http://www.w3.org/1999/xlink" content-type="dwc:verbatimCoordinates" xlink:type="simple"><named-content content-type="geo-json" specific-use="{&#34;type&#34;:&#34;Point&#34;,&#34;coordinates&#34;:[147.740917,-9.032533]}" id="NCID0ETGDK" xlink:type="simple">09°01.952'S, 147°44.455'E</named-content></named-content>, Posman col [PNG172], GBIFCG01223130 (<named-content xmlns:xlink="http://www.w3.org/1999/xlink" content-type="dwc:institutional_code" xlink:title="Zoologische Staatssammlung München" xlink:href="http://grbio.org/institution/zoologische-staatssammlung" xlink:type="simple">ZSM</named-content>). <bold><italic>Paratypes</italic>.</bold> two nymphs on slide, GBIFCH01223131, GBIFCH01223132, 10 nymphs in ethanol, GBIFCH01523459, same data as holotype (<named-content xmlns:xlink="http://www.w3.org/1999/xlink" content-type="dwc:institutional_code" xlink:title="Naturéum, Department of zoology, Lausanne" xlink:href="http://grbio.org/institution/musee-zoologique-0" xlink:type="simple">MZL</named-content>). <bold><italic>Other material</italic></bold>. • Papua New Guinea, one nymph on slide, GBIFCH01223133, gills and legs in ethanol, GBIFCH01523460, Western Highlands, Simbai area, 2500 m, 8. III.2007, <named-content xmlns:xlink="http://www.w3.org/1999/xlink" content-type="dwc:verbatimCoordinates" xlink:type="simple"><named-content content-type="geo-json" specific-use="{&#34;type&#34;:&#34;Point&#34;,&#34;coordinates&#34;:[144.560850,-5.236700]}" id="NCID0EMHDK" xlink:type="simple">05°14.202'S, 144°33.651'E</named-content></named-content>, Kinibel col [PNG150] (<named-content xmlns:xlink="http://www.w3.org/1999/xlink" content-type="dwc:institutional_code" xlink:title="Naturéum, Department of zoology, Lausanne" xlink:href="http://grbio.org/institution/musee-zoologique-0" xlink:type="simple">MZL</named-content>).</p></tp:treatment-sec><tp:treatment-sec sec-type="Nymph" id="SECID0EWHDK"><title>Nymph.</title><p>Body length, male: 5 mm; female: 5.5 mm.</p></tp:treatment-sec><tp:treatment-sec sec-type="diagnosis" id="SECID0E2HDK"><title>Diagnosis.</title><p>Femora uniformly dark brown, without transverse bands; tarsal claw with 6–8 teeth; gill I and II uni-lamellate, without ventral lamella; gills III–VI with five or six filaments on dorsal lamella and a single or two filaments on ventral lamella, gill VII with three filaments on dorsal lamella and a single filament on ventral lamella.</p></tp:treatment-sec><tp:treatment-sec sec-type="Colouration" id="SECID0EAIDK"><title>Colouration.</title><p><bold><italic>Head</italic>.</bold> Vertex dark brown, with characteristic yellowish maculae posteriorly, pale brown between lateral ocelli and eyes, frons medium brown with a middle pale brown oval macula. Antenna broken. Compound eye upper portion reddish brown. Mouth parts pale brown. <bold><italic>Thorax</italic>.</bold> Pronotum medium brown, dark brown laterally and anteromedially as in Fig. <xref ref-type="fig" rid="F36">36A</xref>. Mesonotum pale brown washed with dark brown. Femur greyish brown, whitish at base. Tibia yellowish, apex greyish brown on fore- and mid-tibia. Tarsi yellowish brown. <bold><italic>Abdomen</italic>.</bold> Terga dark brown, paler along the sagittal line on segments VII–IX. Sterna pale brown, greyish brown in the middle, pale brown on each side of a sagittal line. Gills greyish brown. Terminal filaments yellowish.</p></tp:treatment-sec><tp:treatment-sec sec-type="description" id="SECID0EXIDK"><title>Description.</title><p><bold><italic>Head</italic>. <italic>Labrum</italic></bold> cordiform (Fig. <xref ref-type="fig" rid="F41">41A</xref>). Ratio labrum width/clypeus width 0.99–1.04. Ratio labrum width/insertion width 1.36–1.45. Medial emargination shallow with flat denticles. Proximal row of setae present, simple. Number of setae on proximal row ~ 42–69. Distal row of setae present, simple. Median part of labrum in ventral view with scattered thin setae (Fig. <xref ref-type="fig" rid="F41">41B</xref>). <bold><italic>Mandibles</italic>.</bold> Outer margin with row of setae on distal 1/2. Ending of the row near incisor. Right mandible with eight or nine setae below the mola (Fig. <xref ref-type="fig" rid="F41">41C</xref>). <bold><italic>Maxillae</italic>.</bold> Posterior margin of cardo with few hair-like setae, together with two stout and long setae in submarginal position. Proximo-lateral margin of stipes with a bunch of five stout setae of irregular length. Apical-ventral row with 22–24 pectinate setae. Maxillary palp segment II 0.86–1.00 as long as segment I. Maxillary palp segment III 0.64–0.95 as long as segment I (Fig. <xref ref-type="fig" rid="F41">41D</xref>). Stout setae on outer margin of segment I absent. Segment II inner margin with two or three stout setae. Segment II outer margin without stout setae. Segment III inner margin with four stout setae, dorsal surface with few setae at apex. Segment III 1.67–2.00 × as long as base width. <bold><italic>Labium</italic>.</bold> Labial palp segment II 0.70–0.80 as long as segment I. Labial palp segment III 0.74–0.80 as long as segment I (Fig. <xref ref-type="fig" rid="F41">41E</xref>). Segment I inner margin with 13–15 stout setae, outer margin with 12–15 stout setae. Segment II outer margin with three or four stout setae. Segment III dorsal face with 3–5 stout setae. Segment III 2.91–3.30 × as long as base width. <bold><italic>Hypopharynx</italic>.</bold> Apex of superlingua truncate (Fig. <xref ref-type="fig" rid="F41">41F</xref>).</p><p><bold><italic>Thorax</italic>.</bold> Dorsal margin of femur with few long, stout, pointed setae; an irregular submarginal row of pointed setae as long as or a little bit shorter than those on the dorsal margin; ventral margin with short, stout setae and an irregular submarginal row of long, pointed stout setae; central area of upper surface with numerous long and short, stout, pointed setae (Fig. <xref ref-type="fig" rid="F42">42A</xref>). Fore tibia with several rows of long simple or feathered setae on ventral margin, dorsal margin with few hair-like setae; middle tibia with a row of short, simple, pointed setae on ventral margin and a submarginal row of long, simple setae, dorsal margin with few hair-like setae; hind tibia with two rows of simple and feathered long, stout setae on ventral margin, dorsal margin with short and long pointed stout setae and few hair-like setae. Tarsal claw slightly hooked with seven or eight denticles progressively larger apically (Fig. <xref ref-type="fig" rid="F42">42B</xref>).</p><p><bold><italic>Abdomen</italic>.</bold> Gill I–II with single lamella. Gills III–VII with dorsal and ventral lamellae, ventral lamella smaller. Gill I uni-lamellate, with two or three filaments (Fig. <xref ref-type="fig" rid="F42">42D</xref>), gill II uni-lamellate with four filaments (Fig. <xref ref-type="fig" rid="F42">42E</xref>), gills III–VI with five or six filaments on dorsal lamella and a single or two filaments on ventral lamella (Fig. <xref ref-type="fig" rid="F42">42F</xref>), gill VII with three filaments on dorsal lamella and a single filament on ventral lamella (Fig. <xref ref-type="fig" rid="F42">42G</xref>). Posterior margin of terga IX with minute denticles (Fig. <xref ref-type="fig" rid="F42">42C</xref>). Posterior margin of terga V–VIII without denticles. Posterolateral projections present on segments VIII–IX.</p></tp:treatment-sec><tp:treatment-sec sec-type="etymology" id="SECID0E1LDK"><title>Derivatio nominis.</title><p>This species is dedicated to Prof. Boonsatien Boonsoong (Kasetsart University, Bangkok, Thailand) for his outstanding contributions to our knowledge of Southeast Asian <tp:taxon-name><tp:taxon-name-part taxon-name-part-type="order">Ephemeroptera</tp:taxon-name-part></tp:taxon-name>.</p></tp:treatment-sec><tp:treatment-sec><!--Section generated to contain objects referenced in tp:taxon-treatment.--><fig id="F36" position="float" orientation="portrait"><object-id xmlns:xlink="http://www.w3.org/1999/xlink" content-type="doi" xlink:type="simple">10.3897/zookeys.1245.141723.figure36</object-id><object-id xmlns:xlink="http://www.w3.org/1999/xlink" content-type="zenodo_dep_id" xlink:type="simple">16020883</object-id><object-id xmlns:xlink="http://www.w3.org/1999/xlink" content-type="arpha" xlink:type="simple">A1C14A32-136D-52C3-837A-1DF50C4261D1</object-id><label>Figure 36.</label><caption><p>Habitus of <italic><tp:taxon-name><tp:taxon-name-part taxon-name-part-type="genus" reg="Nonnullidens">Nonnullidens</tp:taxon-name-part><tp:taxon-name-part taxon-name-part-type="species" reg="boonsoongi">boonsoongi</tp:taxon-name-part></tp:taxon-name></italic> sp. nov. (<bold>A</bold>), <italic><tp:taxon-name><tp:taxon-name-part taxon-name-part-type="genus" reg="Nonnullidens">Nonnullidens</tp:taxon-name-part><tp:taxon-name-part taxon-name-part-type="species" reg="alvarezi">alvarezi</tp:taxon-name-part></tp:taxon-name></italic> sp. nov. (<bold>B</bold>) and <italic><tp:taxon-name><tp:taxon-name-part taxon-name-part-type="genus" reg="Nonnullidens">Nonnullidens</tp:taxon-name-part><tp:taxon-name-part taxon-name-part-type="species" reg="moiorum">moiorum</tp:taxon-name-part></tp:taxon-name></italic> sp. nov. (<bold>C</bold>). Scale bars: 1 mm.</p></caption><graphic xmlns:xlink="http://www.w3.org/1999/xlink" xlink:href="zookeys-1245-041_article-141723__-g036.jpg" position="float" orientation="portrait" xlink:type="simple" id="oo_1373902.jpg"><uri content-type="original_file" xlink:type="simple">https://binary.pensoft.net/fig/1373902</uri></graphic></fig><fig id="F41" position="float" orientation="portrait"><object-id xmlns:xlink="http://www.w3.org/1999/xlink" content-type="doi" xlink:type="simple">10.3897/zookeys.1245.141723.figure41</object-id><object-id xmlns:xlink="http://www.w3.org/1999/xlink" content-type="zenodo_dep_id" xlink:type="simple">16020909</object-id><object-id xmlns:xlink="http://www.w3.org/1999/xlink" content-type="arpha" xlink:type="simple">944563F9-778B-5C54-8EB5-F7F48BF640A0</object-id><label>Figure 41.</label><caption><p><italic><tp:taxon-name><tp:taxon-name-part taxon-name-part-type="genus" reg="Nonnullidens">Nonnullidens</tp:taxon-name-part><tp:taxon-name-part taxon-name-part-type="species" reg="boonsoongi">boonsoongi</tp:taxon-name-part></tp:taxon-name></italic> sp. nov. nymphal mouthparts. <bold>A.</bold> Labrum, dorsal view; <bold>B.</bold> Emargination of the labrum; <bold>C.</bold> Right mandible; <bold>D.</bold> Maxilla; <bold>E.</bold> Labium; <bold>F.</bold> Superlingua of hypopharynx. Scale bars: 200 µm (<bold>A, C–E</bold>); 50 µm (<bold>B</bold>); 100 µm (<bold>F</bold>).</p></caption><graphic xmlns:xlink="http://www.w3.org/1999/xlink" xlink:href="zookeys-1245-041_article-141723__-g041.jpg" position="float" orientation="portrait" xlink:type="simple" id="oo_1373907.jpg"><uri content-type="original_file" xlink:type="simple">https://binary.pensoft.net/fig/1373907</uri></graphic></fig><fig id="F42" position="float" orientation="portrait"><object-id xmlns:xlink="http://www.w3.org/1999/xlink" content-type="doi" xlink:type="simple">10.3897/zookeys.1245.141723.figure42</object-id><object-id xmlns:xlink="http://www.w3.org/1999/xlink" content-type="zenodo_dep_id" xlink:type="simple">16020913</object-id><object-id xmlns:xlink="http://www.w3.org/1999/xlink" content-type="arpha" xlink:type="simple">9DC1EF9A-9E75-58B4-B959-2E8A80B4D69B</object-id><label>Figure 42.</label><caption><p><italic><tp:taxon-name><tp:taxon-name-part taxon-name-part-type="genus" reg="Nonnullidens">Nonnullidens</tp:taxon-name-part><tp:taxon-name-part taxon-name-part-type="species" reg="boonsoongi">boonsoongi</tp:taxon-name-part></tp:taxon-name></italic> sp. nov. thorax and abdomen. <bold>A.</bold> Fore femur; <bold>B.</bold> Claw; <bold>C.</bold> Posterior margin of tergite IX; <bold>D.</bold> Gill I; <bold>E.</bold> Gill II; <bold>F.</bold> Gill IV; <bold>G.</bold> Gill VII. Scale bars: 200 µm (<bold>A</bold>); 50 µm (<bold>B, C</bold>).</p></caption><graphic xmlns:xlink="http://www.w3.org/1999/xlink" xlink:href="zookeys-1245-041_article-141723__-g042.jpg" position="float" orientation="portrait" xlink:type="simple" id="oo_1373908.jpg"><uri content-type="original_file" xlink:type="simple">https://binary.pensoft.net/fig/1373908</uri></graphic></fig></tp:treatment-sec></tp:taxon-treatment>
