# Supplementary material for: ﻿The Leptophlebiidae of New Guinea (Ephemeroptera, Choroterpinae, Thraulini)
Source: Zookeys. 2025 Jul 15;1245:41–175. doi: 10.3897/zookeys.1245.141723 (PMC12284592; doi:10.3897/zookeys.1245.141723)
Supplement: XML Treatment for Nonnullidens cozzarolae [file zookeys.1245.141723-treatment22.xml]

<!DOCTYPE tp:taxon-treatment
  PUBLIC "-//TaxonX//DTD Taxonomic Treatment Publishing DTD v0 20100105//EN" "tax-treatment-NSO.dtd">
<tp:taxon-treatment xmlns:tp="http://www.plazi.org/taxpub"><tp:treatment-meta><kwd-group><label>Taxon classification</label><kwd>
                <named-content content-type="kingdom">Animalia</named-content>
              </kwd><kwd>
                <named-content content-type="order">Ephemeroptera</named-content>
              </kwd><kwd>
                <named-content content-type="family">Leptophlebiidae</named-content>
              </kwd></kwd-group><mixed-citation publication-type="journal"><person-group><name><surname>Sartori</surname><given-names>Michel</given-names></name><name><surname>Salles</surname><given-names>Frederico F.</given-names></name></person-group><article-title>﻿The <tp:taxon-name><tp:taxon-name-part taxon-name-part-type="family">Leptophlebiidae</tp:taxon-name-part></tp:taxon-name> of New Guinea (<tp:taxon-name><tp:taxon-name-part taxon-name-part-type="order">Ephemeroptera</tp:taxon-name-part></tp:taxon-name>, <tp:taxon-name><tp:taxon-name-part taxon-name-part-type="subfamily">Choroterpinae</tp:taxon-name-part></tp:taxon-name>, <tp:taxon-name><tp:taxon-name-part taxon-name-part-type="tribe">Thraulini</tp:taxon-name-part></tp:taxon-name>)</article-title><source>Zookeys</source><day>15</day><month>07</month><year>2025</year><volume>1245</volume><fpage>41</fpage><lpage>175</lpage><pub-id pub-id-type="doi">10.3897/zookeys.1245.141723</pub-id></mixed-citation></tp:treatment-meta><tp:nomenclature><label>﻿</label><tp:taxon-name>
              <object-id xmlns:xlink="http://www.w3.org/1999/xlink" content-type="arpha" xlink:type="simple">7E5B29C3-9383-5B07-AF5F-0BB0881451AC</object-id>
              <tp:taxon-name-part taxon-name-part-type="genus" reg="Nonnullidens">Nonnullidens</tp:taxon-name-part>
              <tp:taxon-name-part taxon-name-part-type="species" reg="cozzarolae">cozzarolae</tp:taxon-name-part>
              <object-id xmlns:xlink="http://www.w3.org/1999/xlink" content-type="zoobank" xlink:type="simple">https://zoobank.org/63C20EB0-B347-4FF7-BB59-78751985C53E</object-id>
            </tp:taxon-name><tp:taxon-status xmlns:xlink="http://www.w3.org/1999/xlink" xlink:type="simple"> sp. nov.</tp:taxon-status><xref ref-type="fig" rid="F35">Figs 35C</xref><xref ref-type="fig" rid="F43">, 43</xref><xref ref-type="fig" rid="F44">, 44</xref></tp:nomenclature><tp:treatment-sec sec-type="material" id="SECID0E1NDK"><title>Material examined.</title><p><bold><italic>Holotype</italic>.</bold> • Papua New Guinea, one nymph on slide, Eastern Highlands Province, Marawaka Ande, 1700–1800 m, 9.XI.2006, approx. <named-content xmlns:xlink="http://www.w3.org/1999/xlink" content-type="dwc:verbatimCoordinates" xlink:type="simple"><named-content content-type="geo-json" specific-use="{&#34;type&#34;:&#34;Point&#34;,&#34;coordinates&#34;:[145.830117,-7.028283]}" id="NCID0EIODK" xlink:type="simple">07°01.697'S, 145°49.807'E</named-content></named-content>, M. Balke &amp; Kinibel col [PNG87], GBIFCH01223134 (<named-content xmlns:xlink="http://www.w3.org/1999/xlink" content-type="dwc:institutional_code" xlink:title="Zoologische Staatssammlung München" xlink:href="http://grbio.org/institution/zoologische-staatssammlung" xlink:type="simple">ZSM</named-content>). <bold><italic>Paratypes</italic>.</bold> • Papua New Guinea, 2 nymphs on slide, GBIFCH01223135, GBIFCH01223136, 5 nymphs in ethanol, GBIFCH01523461, same data as holotype (<named-content xmlns:xlink="http://www.w3.org/1999/xlink" content-type="dwc:institutional_code" xlink:title="Naturéum, Department of zoology, Lausanne" xlink:href="http://grbio.org/institution/musee-zoologique-0" xlink:type="simple">MZL</named-content>). • Papua New Guinea, 3 nymphs on slide, GBIFCH01223137, GBIFCH01223138, GBIFCH01223139, one nymph in ethanol, GBIFCH01523462, Central Province, Kokoda Trek, 1390 m, I. 2008, <named-content xmlns:xlink="http://www.w3.org/1999/xlink" content-type="dwc:verbatimCoordinates" xlink:type="simple"><named-content content-type="geo-json" specific-use="{&#34;type&#34;:&#34;Point&#34;,&#34;coordinates&#34;:[147.737533,-9.005633]}" id="NCID0E5ODK" xlink:type="simple">09°00.338'S, 147°44.252'E</named-content></named-content>, Posman col [PNG173] (<named-content xmlns:xlink="http://www.w3.org/1999/xlink" content-type="dwc:institutional_code" xlink:title="Naturéum, Department of zoology, Lausanne" xlink:href="http://grbio.org/institution/musee-zoologique-0" xlink:type="simple">MZL</named-content>). • Papua New Guinea, one nymph on slide GBIFCH01223140, 2 nymphs in ethanol, GBIFCH01523463 Western Highlands Province, Kundum, 1400 m, 3.III.2007, <named-content xmlns:xlink="http://www.w3.org/1999/xlink" content-type="dwc:verbatimCoordinates" xlink:type="simple"><named-content content-type="geo-json" specific-use="{&#34;type&#34;:&#34;Point&#34;,&#34;coordinates&#34;:[144.464483,-5.268267]}" id="NCID0ELPDK" xlink:type="simple">05°16.096'S, 144°27.869'E</named-content></named-content>, Kinibel col [PNG142] (<named-content xmlns:xlink="http://www.w3.org/1999/xlink" content-type="dwc:institutional_code" xlink:title="Naturéum, Department of zoology, Lausanne" xlink:href="http://grbio.org/institution/musee-zoologique-0" xlink:type="simple">MZL</named-content>).</p></tp:treatment-sec><tp:treatment-sec sec-type="Nymph" id="SECID0EVPDK"><title>Nymph.</title><p>Body length, male: 5 mm; female: 5.25 mm.</p></tp:treatment-sec><tp:treatment-sec sec-type="diagnosis" id="SECID0E1PDK"><title>Diagnosis.</title><p>Femora uniformly dark brown, without transverse bands; gill I with ventral lamella composed of one or two filaments; gills II–VI with four to six filaments on dorsal lamella and three or four on ventral lamella, gill VII with 2–4 filaments on each lamella; posterolateral projections present on segments VII–IX.</p></tp:treatment-sec><tp:treatment-sec sec-type="Colouration" id="SECID0E6PDK"><title>Colouration.</title><p><bold><italic>Head</italic>.</bold> Vertex greyish brown, with characteristic yellowish maculae posteriorly, frons medium brown with a middle pale brown oval macula. Antenna: scape yellowish, pedicel and flagellum pale brown. Compound eye upper portion reddish brown. Mouth parts pale brown. <bold><italic>Thorax</italic>.</bold> Pronotum pale brown, dark brown laterally and medio-anteriorly. Mesonotum greyish brown laterally, with a pale brown central area as in Fig. <xref ref-type="fig" rid="F35">35C</xref>. Femur greyish brown, lighter at base. Fore tibia greyish brown, mid- and hind tibia pale brown, apex greyish brown. Tarsi pale brown. <bold><italic>Abdomen</italic>.</bold> Terga dark brown, with a pale brown macula of the middle of segments IV–IX, increasing in size posteriorly, segment X almost completely pale brown. Sterna pale brown, greyish brown in the middle on each side of a sagittal line pale brown. Gills greyish brown. Terminal filaments yellowish to pale brown.</p></tp:treatment-sec><tp:treatment-sec sec-type="description" id="SECID0EWQDK"><title>Description.</title><p><bold><italic>Head</italic>. <italic>Labrum</italic></bold> cordiform (Fig. <xref ref-type="fig" rid="F43">43A</xref>). Ratio labrum width/clypeus width 1.06–1.13. Ratio labrum width/insertion width 1.46–1.56. Medial emargination shallow with flat denticles. Proximal row of setae present, simple. Number of setae on proximal row ~ 33–58. Distal row of setae present, simple. Median part of labrum in ventral view with only scattered stout setae (Fig. <xref ref-type="fig" rid="F43">43B</xref>). <bold><italic>Mandibles</italic>.</bold> Outer margin with row of setae on distal 1/2. Ending of the row near incisor. Right mandible with 7–10 setae below the mola (Fig. <xref ref-type="fig" rid="F43">43C</xref>). <bold><italic>Maxillae</italic>.</bold> Posterior margin of cardo with few hair-like and some stout setae, together with one long and stout seta in submarginal position. Proximo-lateral margin of stipes with a bunch of ten stout medium size and short setae. Apical-ventral row with 22–29 pectinate setae. Maxillary palp segment II 0.80–1.00 as long as segment I. Maxillary palp segment III 0.68–0.86 as long as segment I (Fig. <xref ref-type="fig" rid="F43">43D</xref>). Stout setae on outer margin of segment I absent. Segment II inner margin with four or five stout setae. Segment II outer margin without or with one stout seta. Segment III inner margin with 3–5 stout setae, dorsal surface with few setae at apex. Segment III 1.57–1.83 × as long as base width. <bold><italic>Labium</italic>.</bold> Labial palp segment II 0.71–0.94 as long as segment I. Labial palp segment III 0.73–0.81 as long as segment I (Fig. <xref ref-type="fig" rid="F43">43E</xref>). Segment I inner margin with 10–12 stout setae, outer margin with 10–12 stout setae. Segment II outer margin with 3–5 stout setae, dorsal face with 3–5 stout setae. Segment III 2.90–3.40 × as long as base width. <bold><italic>Hypopharynx</italic>.</bold> Apex of superlingua truncate (Fig. <xref ref-type="fig" rid="F43">43F</xref>).</p><p><bold><italic>Thorax</italic>.</bold> Dorsal margin of femur with a row of long, stout, pointed setae; a regular submarginal row of pointed setae as long as or a little bit shorter than those on the dorsal margin; ventral margin with short, stout setae and an irregular submarginal row of long, pointed stout setae; central area of upper surface with numerous long and short, stout, pointed setae (Fig. <xref ref-type="fig" rid="F44">44A–B</xref>). Fore tibia with several rows of long simple or feathered setae on ventral margin, dorsal margin with numerous hair-like setae; middle tibia with a row of short, simple, pointed setae on ventral margin and a submarginal row of long, simple setae, dorsal margin with numerous hair-like setae; hind tibia with two rows of simple long, stout setae on ventral margin, dorsal margin with short and long pointed stout setae and numerous hair-like setae. Tarsal claw slightly hooked with 4–6 denticles progressively larger apically (Fig. <xref ref-type="fig" rid="F44">44C</xref>).</p><p><bold><italic>Abdomen</italic>.</bold> Gill I with both lamellae. Gills II–VII with dorsal and ventral lamellae, ventral lamella smaller. Gill I with three or four filaments on dorsal lamella, ventral lamella with a single or two filaments (Fig. <xref ref-type="fig" rid="F44">44E</xref>), gills II–VI with 4–6 filaments on dorsal lamella and three or four on ventral lamella (Fig. <xref ref-type="fig" rid="F44">44F</xref>), gill VII with 2–4 filaments on each lamella (Fig. <xref ref-type="fig" rid="F44">44G</xref>). Posterior margin of terga IX with minute denticles (Fig. <xref ref-type="fig" rid="F44">44D</xref>). Posterior margin of terga V–VIII without denticles. Posterolateral projections present on segments VII–IX.</p></tp:treatment-sec><tp:treatment-sec sec-type="etymology" id="SECID0EVTDK"><title>Derivatio nominis.</title><p>This species is dedicated to Dr Camille-Sophie Cozzarolo, who performed the first genetic work which revealed the diversity of New Guinean <tp:taxon-name><tp:taxon-name-part taxon-name-part-type="tribe">Thraulini</tp:taxon-name-part></tp:taxon-name>.</p></tp:treatment-sec><tp:treatment-sec><!--Section generated to contain objects referenced in tp:taxon-treatment.--><fig id="F35" position="float" orientation="portrait"><object-id xmlns:xlink="http://www.w3.org/1999/xlink" content-type="doi" xlink:type="simple">10.3897/zookeys.1245.141723.figure35</object-id><object-id xmlns:xlink="http://www.w3.org/1999/xlink" content-type="zenodo_dep_id" xlink:type="simple">16020879</object-id><object-id xmlns:xlink="http://www.w3.org/1999/xlink" content-type="arpha" xlink:type="simple">3767A263-0711-5598-8ECA-973567823153</object-id><label>Figure 35.</label><caption><p>Habitus of <italic><tp:taxon-name><tp:taxon-name-part taxon-name-part-type="genus" reg="Nonnullidens">Nonnullidens</tp:taxon-name-part><tp:taxon-name-part taxon-name-part-type="species" reg="anga">anga</tp:taxon-name-part></tp:taxon-name></italic> sp. nov. (<bold>A</bold>), <italic><tp:taxon-name><tp:taxon-name-part taxon-name-part-type="genus" reg="Nonnullidens">Nonnullidens</tp:taxon-name-part><tp:taxon-name-part taxon-name-part-type="species" reg="fuyugensis">fuyugensis</tp:taxon-name-part></tp:taxon-name></italic> sp. nov. (<bold>B</bold>) and <italic><tp:taxon-name><tp:taxon-name-part taxon-name-part-type="genus" reg="Nonnullidens">Nonnullidens</tp:taxon-name-part><tp:taxon-name-part taxon-name-part-type="species" reg="cozzarolae">cozzarolae</tp:taxon-name-part></tp:taxon-name></italic> sp. nov. (<bold>C</bold>). Scale bars: 1 mm.</p></caption><graphic xmlns:xlink="http://www.w3.org/1999/xlink" xlink:href="zookeys-1245-041_article-141723__-g035.jpg" position="float" orientation="portrait" xlink:type="simple" id="oo_1373901.jpg"><uri content-type="original_file" xlink:type="simple">https://binary.pensoft.net/fig/1373901</uri></graphic></fig><fig id="F43" position="float" orientation="portrait"><object-id xmlns:xlink="http://www.w3.org/1999/xlink" content-type="doi" xlink:type="simple">10.3897/zookeys.1245.141723.figure43</object-id><object-id xmlns:xlink="http://www.w3.org/1999/xlink" content-type="zenodo_dep_id" xlink:type="simple">16020917</object-id><object-id xmlns:xlink="http://www.w3.org/1999/xlink" content-type="arpha" xlink:type="simple">CE99CBDE-F8E5-551E-8D13-7635AFE738CD</object-id><label>Figure 43.</label><caption><p><italic><tp:taxon-name><tp:taxon-name-part taxon-name-part-type="genus" reg="Nonnullidens">Nonnullidens</tp:taxon-name-part><tp:taxon-name-part taxon-name-part-type="species" reg="cozzarolae">cozzarolae</tp:taxon-name-part></tp:taxon-name></italic> sp. nov. nymphal mouthparts. <bold>A.</bold> Labrum, dorsal view; <bold>B.</bold> Emargination of the labrum; <bold>C.</bold> Right mandible; <bold>D.</bold> Maxilla; <bold>E.</bold> Labium; <bold>F.</bold> Superlingua of hypopharynx. Scale bars: 200 µm (<bold>A, C–E</bold>); 50 µm (<bold>B</bold>); 100 µm (<bold>F</bold>).</p></caption><graphic xmlns:xlink="http://www.w3.org/1999/xlink" xlink:href="zookeys-1245-041_article-141723__-g043.jpg" position="float" orientation="portrait" xlink:type="simple" id="oo_1373909.jpg"><uri content-type="original_file" xlink:type="simple">https://binary.pensoft.net/fig/1373909</uri></graphic></fig><fig id="F44" position="float" orientation="portrait"><object-id xmlns:xlink="http://www.w3.org/1999/xlink" content-type="doi" xlink:type="simple">10.3897/zookeys.1245.141723.figure44</object-id><object-id xmlns:xlink="http://www.w3.org/1999/xlink" content-type="zenodo_dep_id" xlink:type="simple">16020921</object-id><object-id xmlns:xlink="http://www.w3.org/1999/xlink" content-type="arpha" xlink:type="simple">FEA927D1-8B62-51F6-AA08-C43CA95DAC2C</object-id><label>Figure 44.</label><caption><p><italic><tp:taxon-name><tp:taxon-name-part taxon-name-part-type="genus" reg="Nonnullidens">Nonnullidens</tp:taxon-name-part><tp:taxon-name-part taxon-name-part-type="species" reg="cozzarolae">cozzarolae</tp:taxon-name-part></tp:taxon-name></italic> sp. nov. thorax and abdomen. <bold>A.</bold> Fore femur; <bold>B.</bold> Hind femur; <bold>C.</bold> Claw; <bold>D.</bold> Posterior margin of tergite IX; <bold>E.</bold> Gill I; <bold>F.</bold> Gill IV; <bold>G.</bold> Gill VII. Scale bars: 200 µm (<bold>A, B</bold>); 50 µm (<bold>C, D</bold>).</p></caption><graphic xmlns:xlink="http://www.w3.org/1999/xlink" xlink:href="zookeys-1245-041_article-141723__-g044.jpg" position="float" orientation="portrait" xlink:type="simple" id="oo_1373910.jpg"><uri content-type="original_file" xlink:type="simple">https://binary.pensoft.net/fig/1373910</uri></graphic></fig></tp:treatment-sec></tp:taxon-treatment>
