# Supplementary material for: ﻿The Leptophlebiidae of New Guinea (Ephemeroptera, Choroterpinae, Thraulini)
Source: Zookeys. 2025 Jul 15;1245:41–175. doi: 10.3897/zookeys.1245.141723 (PMC12284592; doi:10.3897/zookeys.1245.141723)
Supplement: XML Treatment for Nonnullidens marcelae [file zookeys.1245.141723-treatment25.xml]

<!DOCTYPE tp:taxon-treatment
  PUBLIC "-//TaxonX//DTD Taxonomic Treatment Publishing DTD v0 20100105//EN" "tax-treatment-NSO.dtd">
<tp:taxon-treatment xmlns:tp="http://www.plazi.org/taxpub"><tp:treatment-meta><kwd-group><label>Taxon classification</label><kwd>
                <named-content content-type="kingdom">Animalia</named-content>
              </kwd><kwd>
                <named-content content-type="order">Ephemeroptera</named-content>
              </kwd><kwd>
                <named-content content-type="family">Leptophlebiidae</named-content>
              </kwd></kwd-group><mixed-citation publication-type="journal"><person-group><name><surname>Sartori</surname><given-names>Michel</given-names></name><name><surname>Salles</surname><given-names>Frederico F.</given-names></name></person-group><article-title>﻿The <tp:taxon-name><tp:taxon-name-part taxon-name-part-type="family">Leptophlebiidae</tp:taxon-name-part></tp:taxon-name> of New Guinea (<tp:taxon-name><tp:taxon-name-part taxon-name-part-type="order">Ephemeroptera</tp:taxon-name-part></tp:taxon-name>, <tp:taxon-name><tp:taxon-name-part taxon-name-part-type="subfamily">Choroterpinae</tp:taxon-name-part></tp:taxon-name>, <tp:taxon-name><tp:taxon-name-part taxon-name-part-type="tribe">Thraulini</tp:taxon-name-part></tp:taxon-name>)</article-title><source>Zookeys</source><day>15</day><month>07</month><year>2025</year><volume>1245</volume><fpage>41</fpage><lpage>175</lpage><pub-id pub-id-type="doi">10.3897/zookeys.1245.141723</pub-id></mixed-citation></tp:treatment-meta><tp:nomenclature><label>﻿</label><tp:taxon-name>
              <object-id xmlns:xlink="http://www.w3.org/1999/xlink" content-type="arpha" xlink:type="simple">FF9A8430-E3A9-5ADC-8837-4C60CFF258A7</object-id>
              <tp:taxon-name-part taxon-name-part-type="genus" reg="Nonnullidens">Nonnullidens</tp:taxon-name-part>
              <tp:taxon-name-part taxon-name-part-type="species" reg="marcelae">marcelae</tp:taxon-name-part>
              <object-id xmlns:xlink="http://www.w3.org/1999/xlink" content-type="zoobank" xlink:type="simple">https://zoobank.org/2BAB3F0A-8774-47AD-AB4D-A7944381E091</object-id>
            </tp:taxon-name><tp:taxon-status xmlns:xlink="http://www.w3.org/1999/xlink" xlink:type="simple"> sp. nov.</tp:taxon-status><xref ref-type="fig" rid="F49">Figs 49</xref><xref ref-type="fig" rid="F50">, 50</xref></tp:nomenclature><tp:treatment-sec sec-type="material" id="SECID0EW3EK"><title>Material examined.</title><p><bold><italic>Holotype</italic>.</bold> • Indonesia, Papua, one nymph on slide, Sorong Island, 95 m, 19.II.2006, <named-content xmlns:xlink="http://www.w3.org/1999/xlink" content-type="dwc:verbatimCoordinates" xlink:type="simple"><named-content content-type="geo-json" specific-use="{&#34;type&#34;:&#34;Point&#34;,&#34;coordinates&#34;:[131.403267,-0.822567]}" id="NCID0EE4EK" xlink:type="simple">00°49.354'S, 131°24.196'E</named-content></named-content>, M. Balke &amp; Tindige col [BH20], GBIFCH01223151 (<named-content xmlns:xlink="http://www.w3.org/1999/xlink" content-type="dwc:institutional_code" xlink:title="Museum Zoologicum Bogoriense" xlink:href="http://grbio.org/institution/museum-zoologicum-bogoriense" xlink:type="simple">MZB</named-content>). <bold><italic>Paratypes</italic>.</bold> • Indonesia, Papua, one nymph on slide, GBIFCH01223152, one nymph in ethanol, GBIFCH01523466, same data as holotype (<named-content xmlns:xlink="http://www.w3.org/1999/xlink" content-type="dwc:institutional_code" xlink:title="Naturéum, Department of zoology, Lausanne" xlink:href="http://grbio.org/institution/musee-zoologique-0" xlink:type="simple">MZL</named-content>).</p></tp:treatment-sec><tp:treatment-sec sec-type="Nymph" id="SECID0EX4EK"><title>Nymph.</title><p>Body length, female: 3.5 mm.</p></tp:treatment-sec><tp:treatment-sec sec-type="diagnosis" id="SECID0E34EK"><title>Diagnosis.</title><p>Labrum emargination narrow without denticles; central area of upper surface of femora with very few short blunt setae; femora pale brown with two transverse dark brown bands in middle and at apex; posterior margin of abdominal segments IX with well-developed denticles; posterolateral expansions on the abdomen present on segments VIII–IX.</p></tp:treatment-sec><tp:treatment-sec sec-type="Colouration" id="SECID0EB5EK"><title>Colouration.</title><p><bold><italic>Head</italic>.</bold> Vertex greyish brown, clypeus pale brown. Antenna broken. Mouth parts pale brown. <bold><italic>Thorax</italic>.</bold> Pronotum pale brown, greyish brown on lateral margins, a greyish brown triangular macula in antero median position. Mesonotum pale brown, washed with greyish brown posteriorly (Fig. <xref ref-type="fig" rid="F50">50C</xref>). Femur yellowish, washed with pale brown in median area and at apex. Tibia uniformly yellowish. Tarsi yellowish. <bold><italic>Abdomen</italic>.</bold> Terga uniformly greyish brown, posterior margin of segments IX and X pale brown. Sterna yellowish, sterna I–VII washed with greyish brown laterally. Gills greyish brown, filaments pale grey. Terminal filaments yellowish.</p></tp:treatment-sec><tp:treatment-sec sec-type="description" id="SECID0EY5EK"><title>Description.</title><p><bold><italic>Head</italic>. <italic>Labrum</italic></bold> rounded (Fig. <xref ref-type="fig" rid="F49">49A</xref>). Ratio labrum width/clypeus width 0.97–1.00. Ratio labrum width/insertion width 1.19–1.24. Medial emargination narrow without denticles. Proximal row of setae present, simple. Number of setae on proximal row ~ 51–75. Distal row of setae present, simple. Median part of labrum in ventral view with scattered thin setae (Fig. <xref ref-type="fig" rid="F49">49B</xref>). <bold><italic>Mandibles</italic>.</bold> Outer margin with row of setae on distal 1/2. Ending of the row before incisor. Right mandible with 8–12 setae below the mola (Fig. <xref ref-type="fig" rid="F49">49C</xref>). <bold><italic>Maxillae</italic>.</bold> Posterior margin of cardo with few hair-like setae, together with one stout and long seta in submarginal position. Proximo-lateral margin of stipes with a single stout and long seta. Apical-ventral row with 23–25 pectinate setae. Maxillary palp segment II 0.76–0.91 as long as segment I. Maxillary palp segment III 0.62–0.73 as long as segment I (Fig. <xref ref-type="fig" rid="F49">49D</xref>). Stout setae on outer margin of segment I absent. Segment II inner margin with three stout setae, outer margin without stout setae. Segment III inner margin with three or four stout setae, dorsal surface with few setae at apex, or half covered with setae. Segment III 1.78–2.05 × as long as base width. <bold><italic>Labium</italic>.</bold> Labial palp segment II 0.75 as long as segment I. Labial palp segment III 0.56 as long as segment I (Fig. <xref ref-type="fig" rid="F49">49E</xref>). Segment I inner margin with ten stout setae, outer margin with 13 stout setae. Segment II outer margin without stout setae dorsal face with three stout setae. Segment III 2.71 × as long as base width. <bold><italic>Hypopharynx</italic>.</bold> Apex of superlingua somewhat pointed (Fig. <xref ref-type="fig" rid="F49">49F</xref>).</p><fig id="F49" position="float" orientation="portrait"><object-id xmlns:xlink="http://www.w3.org/1999/xlink" content-type="doi" xlink:type="simple">10.3897/zookeys.1245.141723.figure49</object-id><object-id xmlns:xlink="http://www.w3.org/1999/xlink" content-type="zenodo_dep_id" xlink:type="simple">16020945</object-id><object-id xmlns:xlink="http://www.w3.org/1999/xlink" content-type="arpha" xlink:type="simple">AB69ACDF-2544-5250-BBF8-4816238C6319</object-id><label>Figure 49.</label><caption><p><italic><tp:taxon-name><tp:taxon-name-part taxon-name-part-type="genus" reg="Nonnullidens">Nonnullidens</tp:taxon-name-part><tp:taxon-name-part taxon-name-part-type="species" reg="marcelae">marcelae</tp:taxon-name-part></tp:taxon-name></italic> sp. nov. nymphal mouthparts. <bold>A.</bold> Labrum, dorsal view; <bold>B.</bold> Emargination of the labrum; <bold>C.</bold> Right mandible; <bold>D.</bold> Maxilla; <bold>E.</bold> Labium; <bold>F.</bold> Superlingua of hypopharynx. Scale bars: 100 µm (<bold>A, C, E, F</bold>); 50 µm (<bold>B</bold>); 200 µm (<bold>D</bold>).</p></caption><graphic xmlns:xlink="http://www.w3.org/1999/xlink" xlink:href="zookeys-1245-041_article-141723__-g049.jpg" position="float" orientation="portrait" xlink:type="simple" id="oo_1373915.jpg"><uri content-type="original_file" xlink:type="simple">https://binary.pensoft.net/fig/1373915</uri></graphic></fig><p><bold><italic>Thorax</italic>.</bold> Dorsal margin of femur with a row of few (&lt; 12) long, pointed setae; irregular submarginal row of blunt setae shorter than those on the dorsal margin; ventral margin with short, pointed setae and an irregular submarginal row of longer and blunt setae; central area of upper surface with very few short blunt setae (Fig. <xref ref-type="fig" rid="F50">50A</xref>). Fore tibia with several rows of long simple or feathered setae on ventral margin, dorsal margin with few hair-like setae; middle tibia with two rows of long, simple, pointed setae on ventral margin, dorsal margin with few hair-like setae; hind tibia with two rows of long and short feathered and simple setae on ventral margin, outer margin with short pointed setae and few hair-like setae. Tarsal claw straight with 2–4 denticles progressively larger apically (Fig. <xref ref-type="fig" rid="F50">50B</xref>).</p><fig id="F50" position="float" orientation="portrait"><object-id xmlns:xlink="http://www.w3.org/1999/xlink" content-type="doi" xlink:type="simple">10.3897/zookeys.1245.141723.figure50</object-id><object-id xmlns:xlink="http://www.w3.org/1999/xlink" content-type="zenodo_dep_id" xlink:type="simple">16020951</object-id><object-id xmlns:xlink="http://www.w3.org/1999/xlink" content-type="arpha" xlink:type="simple">D41F4111-CFCA-5587-8579-9CED4538696C</object-id><label>Figure 50.</label><caption><p><italic><tp:taxon-name><tp:taxon-name-part taxon-name-part-type="genus" reg="Nonnullidens">Nonnullidens</tp:taxon-name-part><tp:taxon-name-part taxon-name-part-type="species" reg="marcelae">marcelae</tp:taxon-name-part></tp:taxon-name></italic> sp. nov. thorax. <bold>A.</bold> Hind femur; <bold>B.</bold> Claw; <bold>C.</bold> Habitus. Scale bars: 200 µm (<bold>A</bold>); 50 µm (<bold>B</bold>); 1 mm (<bold>C</bold>).</p></caption><graphic xmlns:xlink="http://www.w3.org/1999/xlink" xlink:href="zookeys-1245-041_article-141723__-g050.jpg" position="float" orientation="portrait" xlink:type="simple" id="oo_1373916.jpg"><uri content-type="original_file" xlink:type="simple">https://binary.pensoft.net/fig/1373916</uri></graphic></fig><p><bold><italic>Abdomen</italic>.</bold> Gills II–VII with dorsal and ventral lamellae, ventral lamella smaller. Gill I broken; gill II–VI with six or seven filaments on dorsal lamella and four on ventral lamella; gill VII with five filaments on dorsal lamella and three or four on ventral lamella. Posterior margin of terga IX with denticles. Posterior margin of terga VIII without or with minute denticles. Posterior margin of terga V–VII without denticles. Posterolateral projections present on segments VIII–IX.</p></tp:treatment-sec><tp:treatment-sec sec-type="etymology" id="SECID0EVDFK"><title>Derivatio nominis.</title><p>This species is dedicated to Dr Marcela Miranda de Lima (Viçosa, Brazil).</p></tp:treatment-sec></tp:taxon-treatment>
