# Supplementary material for: ﻿The Leptophlebiidae of New Guinea (Ephemeroptera, Choroterpinae, Thraulini)
Source: Zookeys. 2025 Jul 15;1245:41–175. doi: 10.3897/zookeys.1245.141723 (PMC12284592; doi:10.3897/zookeys.1245.141723)
Supplement: XML Treatment for Nonnullidens mariae [file zookeys.1245.141723-treatment26.xml]

<!DOCTYPE tp:taxon-treatment
  PUBLIC "-//TaxonX//DTD Taxonomic Treatment Publishing DTD v0 20100105//EN" "tax-treatment-NSO.dtd">
<tp:taxon-treatment xmlns:tp="http://www.plazi.org/taxpub"><tp:treatment-meta><kwd-group><label>Taxon classification</label><kwd>
                <named-content content-type="kingdom">Animalia</named-content>
              </kwd><kwd>
                <named-content content-type="order">Ephemeroptera</named-content>
              </kwd><kwd>
                <named-content content-type="family">Leptophlebiidae</named-content>
              </kwd></kwd-group><mixed-citation publication-type="journal"><person-group><name><surname>Sartori</surname><given-names>Michel</given-names></name><name><surname>Salles</surname><given-names>Frederico F.</given-names></name></person-group><article-title>﻿The <tp:taxon-name><tp:taxon-name-part taxon-name-part-type="family">Leptophlebiidae</tp:taxon-name-part></tp:taxon-name> of New Guinea (<tp:taxon-name><tp:taxon-name-part taxon-name-part-type="order">Ephemeroptera</tp:taxon-name-part></tp:taxon-name>, <tp:taxon-name><tp:taxon-name-part taxon-name-part-type="subfamily">Choroterpinae</tp:taxon-name-part></tp:taxon-name>, <tp:taxon-name><tp:taxon-name-part taxon-name-part-type="tribe">Thraulini</tp:taxon-name-part></tp:taxon-name>)</article-title><source>Zookeys</source><day>15</day><month>07</month><year>2025</year><volume>1245</volume><fpage>41</fpage><lpage>175</lpage><pub-id pub-id-type="doi">10.3897/zookeys.1245.141723</pub-id></mixed-citation></tp:treatment-meta><tp:nomenclature><label>﻿</label><tp:taxon-name>
              <object-id xmlns:xlink="http://www.w3.org/1999/xlink" content-type="arpha" xlink:type="simple">5D86B460-12A5-5F69-A56F-8E182E52E81D</object-id>
              <tp:taxon-name-part taxon-name-part-type="genus" reg="Nonnullidens">Nonnullidens</tp:taxon-name-part>
              <tp:taxon-name-part taxon-name-part-type="species" reg="mariae">mariae</tp:taxon-name-part>
            </tp:taxon-name><tp:taxon-authority>(Peters &amp; Tsui, 1972)</tp:taxon-authority><xref ref-type="fig" rid="F51">Fig. 51</xref><tp:nomenclature-citation-list><tp:nomenclature-citation><tp:taxon-name>
                  <tp:taxon-name-part taxon-name-part-type="genus" reg="Thraulus">Thraulus</tp:taxon-name-part>
                  <tp:taxon-name-part taxon-name-part-type="species" reg="mariae">mariae</tp:taxon-name-part>
                </tp:taxon-name><comment>Peters &amp; Tsui, 1972 Orient. Insects 6(1): 3 (male, female, nymph).</comment></tp:nomenclature-citation><tp:nomenclature-citation><tp:taxon-name>
                  <tp:taxon-name-part taxon-name-part-type="genus" reg="Barba">Barba</tp:taxon-name-part>
                  <tp:taxon-name-part taxon-name-part-type="species" reg="mariae">mariae</tp:taxon-name-part>
                </tp:taxon-name><comment>; <xref ref-type="bibr" rid="B12">Grant and Peters 1993</xref> Trans. Am. Entomol. Soc. 119(2): 149 (new genus).</comment></tp:nomenclature-citation><tp:nomenclature-citation><tp:taxon-name>
                  <tp:taxon-name-part taxon-name-part-type="genus" reg="Nonnullidens"/>
                  <tp:taxon-name-part taxon-name-part-type="species" reg="mariae"/>
                </tp:taxon-name><comment><bold><italic>nec</italic></bold><tp:taxon-name><tp:taxon-name-part taxon-name-part-type="genus" reg="Nonnullidens">Nonnullidens</tp:taxon-name-part><tp:taxon-name-part taxon-name-part-type="species" reg="mariae">mariae</tp:taxon-name-part></tp:taxon-name>
                  ; Kluge, 2013 Zootaxa 3722(1): 48 (new combination). </comment></tp:nomenclature-citation></tp:nomenclature-citation-list></tp:nomenclature><tp:treatment-sec sec-type="material" id="SECID0ESGFK"><title>Material examined.</title><p><bold><italic>Paratypes</italic>.</bold> • Papua New Guinea two nymphs in ethanol, GBIFCH01523467, one nymph on two slides GBIFCH01223153 (whole body), GBIFCH01223154 (gills), three female imagos in ethanol, GBIFCH01523468, Morobe Province, Bulolo River, east of Wau, 985 m, approx <named-content xmlns:xlink="http://www.w3.org/1999/xlink" content-type="dwc:verbatimCoordinates" xlink:type="simple"><named-content content-type="geo-json" specific-use="{&#34;type&#34;:&#34;Point&#34;,&#34;coordinates&#34;:[146.728333,-7.337778]}" id="NCID0EAHFK" xlink:type="simple">7°20'16"S,146°43'42"E</named-content></named-content>, 15–27.X.1964, W.L &amp; J.G. Peters col (<named-content xmlns:xlink="http://www.w3.org/1999/xlink" content-type="dwc:institutional_code" xlink:title="Naturéum, Department of zoology, Lausanne" xlink:href="http://grbio.org/institution/musee-zoologique-0" xlink:type="simple">MZL</named-content>).</p></tp:treatment-sec><tp:treatment-sec sec-type="Nymph" id="SECID0EKHFK"><title>Nymph.</title><p>Body length, male: 6.5–7 mm.</p></tp:treatment-sec><tp:treatment-sec sec-type="diagnosis" id="SECID0EPHFK"><title>Diagnosis.</title><p>Medial emargination of labrum narrow with rounded denticles; ventral face of labrum with scattered thin setae; femora pale brown with two transverse dark brown bands in middle and at apex; posterior margin of abdominal segments V–VIII with well-developed denticles.</p></tp:treatment-sec><tp:treatment-sec sec-type="Colouration" id="SECID0EUHFK"><title>Colouration.</title><p><bold><italic>Head</italic>.</bold> Greyish brown, oval pale brown maculae in front of the median ocellus. Antenna yellowish, pedicel greyish brown. Compound eyes: lower portion black, upper portion orangish. Mouth parts yellowish brown. <bold><italic>Thorax</italic>.</bold> Pronotum brownish orange, two triangular maculae on each side of the sagittal line (Fig. <xref ref-type="fig" rid="F51">51A</xref>). Mesonotum pale brown, washed with grey laterally. Femur greyish brown, apex pale brown, a pale brown band in the distal 1/3. Tibia yellowish, apex ringed with black. Tarsi yellowish. <bold><italic>Abdomen</italic>.</bold> Terga medium brown, posterior margin of terga dark brown, as well as lateral sides. Sterna yellowish brown, posterior margin of sterna greyish brown laterally, nervous ganglia slightly tinted with greyish purple. Gills greyish purple. Terminal filaments pale brown, yellowish at apex.</p><fig id="F51" position="float" orientation="portrait"><object-id xmlns:xlink="http://www.w3.org/1999/xlink" content-type="doi" xlink:type="simple">10.3897/zookeys.1245.141723.figure51</object-id><object-id xmlns:xlink="http://www.w3.org/1999/xlink" content-type="zenodo_dep_id" xlink:type="simple">16020955</object-id><object-id xmlns:xlink="http://www.w3.org/1999/xlink" content-type="arpha" xlink:type="simple">D0DAB3EA-3D20-5714-85F1-0136E9BD992C</object-id><label>Figure 51.</label><caption><p><italic><tp:taxon-name><tp:taxon-name-part taxon-name-part-type="genus" reg="Nonnullidens">Nonnullidens</tp:taxon-name-part><tp:taxon-name-part taxon-name-part-type="species" reg="mariae">mariae</tp:taxon-name-part></tp:taxon-name></italic> (Peters &amp; Tsui, 1973). <bold>A.</bold> Habitus; <bold>B.</bold> Maxilla; <bold>C.</bold> Claw; <bold>D.</bold> Posterior margin of tergite IX; <bold>E.</bold> Posterior margin of tergite VIII; <bold>F.</bold> Posterior margin of tergite VII; <bold>G.</bold> Posterior margin of tergite VI; <bold>H.</bold> Egg. Scale bars: 1 mm (<bold>A</bold>); 100 µm (<bold>B</bold>); 50 µm (<bold>C–G</bold>).</p></caption><graphic xmlns:xlink="http://www.w3.org/1999/xlink" xlink:href="zookeys-1245-041_article-141723__-g051.jpg" position="float" orientation="portrait" xlink:type="simple" id="oo_1373917.jpg"><uri content-type="original_file" xlink:type="simple">https://binary.pensoft.net/fig/1373917</uri></graphic></fig></tp:treatment-sec><tp:treatment-sec sec-type="description" id="SECID0EZJFK"><title>Description.</title><p><bold><italic>Head</italic>. <italic>Labrum</italic></bold> cordiform. Ratio labrum width/clypeus width 1.13. Ratio labrum width/insertion width 1.35. Medial emargination narrow with rounded denticles. Proximal row of setae present, simple. Number of setae on proximal row ~ 95–100. Distal row of setae simple. Median part of labrum in ventral view with scattered thin setae. <bold><italic>Mandibles</italic>.</bold> Outer margin with row of setae on entire margin. Ending of the row near incisor. Right mandible with 7–9 setae below the mola. <bold><italic>Maxillae</italic>.</bold> Posterior margin of cardo with numerous thin and stout setae. Proximo-lateral margin of stipes twisted. Apical-ventral row with 25–27 pectinate setae. Maxillary palp segment II 0.88–0.93 as long as segment I. Maxillary palp segment III 0.68–0.79 as long as segment I (Fig. <xref ref-type="fig" rid="F51">51B</xref>). Stout setae on outer margin of segment I present. Segment II inner margin without stout setae, outer margin without stout setae. Segment III inner margin without stout setae, dorsal surface fully covered with setae. Segment III 1.67–1.80 × as long as base width. <bold><italic>Labium</italic>.</bold> Labial palp segment II 0.80–0.81 as long as segment I. Labial palp segment III 0.62–0.63 as long as segment I. Segment I inner margin with 17–20 stout setae, outer margin with 14–16 stout setae. Segment II outer margin with 17–20 stout setae. Segment III dorsal face with four stout setae. Segment III 2.97–3.02 × as long as base width. <bold><italic>Hypopharynx</italic>.</bold> Apex of superlingua truncate.</p><p><bold><italic>Thorax</italic>.</bold> Dorsal margin of femur with a row of long, stout, pointed setae; irregular submarginal rows of shorter and pointed setae on fore femur, regular row of shorter, pointed setae on hind femur; ventral margin with short, stout setae and a submarginal row of long, pointed stout setae, except on hind leg where those of the submarginal row are short, pointed; central area of upper surface with long, pointed setae, shorter on hind femur. Fore tibia with several rows of long, simple setae on ventral margin, outer margin with few hair-like setae; middle tibia with two rows of long, simple pointed setae on ventral margin, outer margin with few hair-like setae; hind tibia with a row of simple long, thin setae on ventral margin, upper and lower surface covered with simple and feathered setae, outer margin with short and long pointed stout setae and hair-like setae. Tarsal claw hooked, with seven or eight denticles progressively larger apically (Fig. <xref ref-type="fig" rid="F51">51C</xref>).</p><p><bold><italic>Abdomen</italic>.</bold> Gills I–VII with dorsal and ventral lamellae, ventral lamella smaller. Gill I with ~ eight filaments on upper lamella and five on lower lamella, gills II–V with ~ 8–10 filaments on each lamella, gill VI with 5–7 filaments on each lamella, gill VII with four to five filaments on each lamella. Posterior margin of terga V–IX with denticles (Fig. <xref ref-type="fig" rid="F51">51D–G</xref>). Posterolateral projections present on segments VII–IX.</p><p><bold><italic>Eggs</italic>.</bold> General shape rounded. Size 140–145 μm × 85–90 μm (Fig. <xref ref-type="fig" rid="F51">51H</xref>). Chorionic surface smooth. No attachment structures visible. Micropyle not visible.</p></tp:treatment-sec><ref-list><ref id="B12"><mixed-citation xmlns:xlink="http://www.w3.org/1999/xlink" xlink:type="simple"><person-group><name name-style="western"><surname>Grant</surname><given-names>PM</given-names></name><name name-style="western"><surname>Peters</surname><given-names>WP</given-names></name></person-group> (<year>1993</year>) <article-title>Description of four new genera of <italic><tp:taxon-name><tp:taxon-name-part taxon-name-part-type="genus">Thraulus</tp:taxon-name-part></tp:taxon-name></italic> group mayflies from the Eastern Hemisphere and redescription of <italic><tp:taxon-name><tp:taxon-name-part taxon-name-part-type="genus">Simothraulus</tp:taxon-name-part></tp:taxon-name></italic> and <italic><tp:taxon-name><tp:taxon-name-part taxon-name-part-type="genus">Chiusanophlebia</tp:taxon-name-part></tp:taxon-name></italic> (<tp:taxon-name><tp:taxon-name-part taxon-name-part-type="order">Ephemeroptera</tp:taxon-name-part></tp:taxon-name>: <tp:taxon-name><tp:taxon-name-part taxon-name-part-type="family">Leptophlebiidae</tp:taxon-name-part></tp:taxon-name>: <tp:taxon-name><tp:taxon-name-part taxon-name-part-type="family">Atalophlebiidae</tp:taxon-name-part></tp:taxon-name>).</article-title><source>Transactions of the American Entomological Society</source><volume>119</volume>(<issue>2</issue>): <fpage>131</fpage>–<lpage>168</lpage>.</mixed-citation></ref></ref-list></tp:taxon-treatment>
