# Supplementary material for: ﻿The Leptophlebiidae of New Guinea (Ephemeroptera, Choroterpinae, Thraulini)
Source: Zookeys. 2025 Jul 15;1245:41–175. doi: 10.3897/zookeys.1245.141723 (PMC12284592; doi:10.3897/zookeys.1245.141723)
Supplement: XML Treatment for Nonnullidens moiorum [file zookeys.1245.141723-treatment27.xml]

<!DOCTYPE tp:taxon-treatment
  PUBLIC "-//TaxonX//DTD Taxonomic Treatment Publishing DTD v0 20100105//EN" "tax-treatment-NSO.dtd">
<tp:taxon-treatment xmlns:tp="http://www.plazi.org/taxpub"><tp:treatment-meta><kwd-group><label>Taxon classification</label><kwd>
                <named-content content-type="kingdom">Animalia</named-content>
              </kwd><kwd>
                <named-content content-type="order">Ephemeroptera</named-content>
              </kwd><kwd>
                <named-content content-type="family">Leptophlebiidae</named-content>
              </kwd></kwd-group><mixed-citation publication-type="journal"><person-group><name><surname>Sartori</surname><given-names>Michel</given-names></name><name><surname>Salles</surname><given-names>Frederico F.</given-names></name></person-group><article-title>﻿The <tp:taxon-name><tp:taxon-name-part taxon-name-part-type="family">Leptophlebiidae</tp:taxon-name-part></tp:taxon-name> of New Guinea (<tp:taxon-name><tp:taxon-name-part taxon-name-part-type="order">Ephemeroptera</tp:taxon-name-part></tp:taxon-name>, <tp:taxon-name><tp:taxon-name-part taxon-name-part-type="subfamily">Choroterpinae</tp:taxon-name-part></tp:taxon-name>, <tp:taxon-name><tp:taxon-name-part taxon-name-part-type="tribe">Thraulini</tp:taxon-name-part></tp:taxon-name>)</article-title><source>Zookeys</source><day>15</day><month>07</month><year>2025</year><volume>1245</volume><fpage>41</fpage><lpage>175</lpage><pub-id pub-id-type="doi">10.3897/zookeys.1245.141723</pub-id></mixed-citation></tp:treatment-meta><tp:nomenclature><label>﻿</label><tp:taxon-name>
              <object-id xmlns:xlink="http://www.w3.org/1999/xlink" content-type="arpha" xlink:type="simple">897C3C11-0981-5174-8E24-6AB829BA0BA0</object-id>
              <tp:taxon-name-part taxon-name-part-type="genus" reg="Nonnullidens">Nonnullidens</tp:taxon-name-part>
              <tp:taxon-name-part taxon-name-part-type="species" reg="moiorum">moiorum</tp:taxon-name-part>
              <object-id xmlns:xlink="http://www.w3.org/1999/xlink" content-type="zoobank" xlink:type="simple">https://zoobank.org/351C4A31-0E6A-4EDB-811A-B774DB157B49</object-id>
            </tp:taxon-name><tp:taxon-status xmlns:xlink="http://www.w3.org/1999/xlink" xlink:type="simple"> sp. nov.</tp:taxon-status><xref ref-type="fig" rid="F34">Figs 34I</xref><xref ref-type="fig" rid="F36">, 36C</xref><xref ref-type="fig" rid="F52">, 52</xref><xref ref-type="fig" rid="F53">, 53</xref></tp:nomenclature><tp:treatment-sec sec-type="material" id="SECID0EYNFK"><title>Material examined.</title><p><bold><italic>Holotype</italic>.</bold> • Indonesia, Papua, one nymph on slide, Sorong Island, 95 m, 19.II.2006, <named-content xmlns:xlink="http://www.w3.org/1999/xlink" content-type="dwc:verbatimCoordinates" xlink:type="simple"><named-content content-type="geo-json" specific-use="{&#34;type&#34;:&#34;Point&#34;,&#34;coordinates&#34;:[131.403267,-0.822567]}" id="NCID0EGOFK" xlink:type="simple">00°49.354'S, 131°24.196'E</named-content></named-content>, M. Balke &amp; Tindige col [BH20], GBIFCH01223147 (<named-content xmlns:xlink="http://www.w3.org/1999/xlink" content-type="dwc:institutional_code" xlink:title="Museum Zoologicum Bogoriense" xlink:href="http://grbio.org/institution/museum-zoologicum-bogoriense" xlink:type="simple">MZB</named-content>). <bold><italic>Paratypes</italic>.</bold> • Indonesia, Papua, one nymph on slide, GBIFCH01223148, one nymph in ethanol, GBIFCH01523469 same data as holotype (<named-content xmlns:xlink="http://www.w3.org/1999/xlink" content-type="dwc:institutional_code" xlink:title="Naturéum, Department of zoology, Lausanne" xlink:href="http://grbio.org/institution/musee-zoologique-0" xlink:type="simple">MZL</named-content>).</p></tp:treatment-sec><tp:treatment-sec sec-type="Nymph" id="SECID0EZOFK"><title>Nymph.</title><p>Body length, female: 4.5 mm.</p></tp:treatment-sec><tp:treatment-sec sec-type="diagnosis" id="SECID0E5OFK"><title>Diagnosis.</title><p>Femora uniformly dark brown, without transverse bands; tarsal claw with only three teeth; all gills uni-lamellate.</p></tp:treatment-sec><tp:treatment-sec sec-type="Colouration" id="SECID0EDPFK"><title>Colouration.</title><p><bold><italic>Head</italic>.</bold> Vertex greyish brown, lighter between ocelli, frons pale brown washed with grey. Antenna yellowish, scape greyish. Mouth parts greyish brown. <bold><italic>Thorax</italic>.</bold> Pronotum medium brown, washed with dark brown laterally, medially, and anteromedially. Mesonotum medium brown, dark brown laterally, with two blackish lines originating from the sides and reaching the posterior margin (Fig. <xref ref-type="fig" rid="F36">36C</xref>). Femur greyish brown, lighter at base. Tibia yellowish, fore tibia washed with grey apically. Tarsi yellowish. <bold><italic>Abdomen</italic>.</bold> Terga medium brown, a lighter sagittal line increasing in width posteriorly. Sterna yellowish, segments I–VII washed with greyish brown laterally. Gills greyish brown. Terminal filaments yellowish.</p></tp:treatment-sec><tp:treatment-sec sec-type="description" id="SECID0E1PFK"><title>Description.</title><p><bold><italic>Head</italic>. <italic>Labrum</italic></bold> cordiform (Fig. <xref ref-type="fig" rid="F52">52A</xref>). Ratio labrum width/clypeus width 1.02. Ratio labrum width/insertion width 1.45. Medial emargination shallow without denticles. Proximal row of setae present, simple. Number of setae on proximal row ~ 30–40. Distal row of setae present, simple. Median part of labrum in ventral view with scattered thin setae (Fig. <xref ref-type="fig" rid="F52">52B</xref>). <bold><italic>Mandibles</italic>.</bold> Outer margin with row of setae on distal 1/2. Ending of the row before incisor. Right mandible with six setae below the mola (Fig. <xref ref-type="fig" rid="F52">52C</xref>). <bold><italic>Maxillae</italic>.</bold> Posterior margin of cardo broken. Proximo-lateral margin of stipes with one medium size and two short stout setae (Fig. <xref ref-type="fig" rid="F34">34I</xref>). Apical-ventral row with 20–25 pectinate setae. Maxillary palp segment II 0.76–1.0 as long as segment I. Maxillary palp segment III 0.76–0.9 as long as segment I (Fig. <xref ref-type="fig" rid="F52">52D</xref>). Stout setae on outer margin of segment I absent. Segment II inner margin with two or three stout setae. Segment II outer margin with two stout setae. Segment III inner margin with three or four stout setae, dorsal surface with few setae at apex. Segment III 1.86–2.07 × as long as base width. <bold><italic>Labium</italic>.</bold> Labial palp segment II 0.73–0.75 as long as segment I. Labial palp segment III 0.67–0.80 as long as segment I (Fig. <xref ref-type="fig" rid="F52">52E</xref>). Segment I inner margin with 7–9 stout setae, outer margin with 6–9 stout setae. Segment II, outer margin with 2–4 stout setae. Segment III, dorsal face with two or three stout setae. Segment III 2.88–3.33 × as long as base width. <bold><italic>Hypopharynx</italic>.</bold> Apex of superlingua truncate (Fig. <xref ref-type="fig" rid="F52">52F</xref>).</p><fig id="F52" position="float" orientation="portrait"><object-id xmlns:xlink="http://www.w3.org/1999/xlink" content-type="doi" xlink:type="simple">10.3897/zookeys.1245.141723.figure52</object-id><object-id xmlns:xlink="http://www.w3.org/1999/xlink" content-type="zenodo_dep_id" xlink:type="simple">16020961</object-id><object-id xmlns:xlink="http://www.w3.org/1999/xlink" content-type="arpha" xlink:type="simple">304A5CCA-E15E-5D5D-8951-7B582CEC995E</object-id><label>Figure 52.</label><caption><p><italic><tp:taxon-name><tp:taxon-name-part taxon-name-part-type="genus" reg="Nonnullidens">Nonnullidens</tp:taxon-name-part><tp:taxon-name-part taxon-name-part-type="species" reg="moiorum">moiorum</tp:taxon-name-part></tp:taxon-name></italic> sp. nov. nymphal mouthparts. <bold>A.</bold> Labrum, dorsal view; <bold>B.</bold> Emargination of the labrum; <bold>C.</bold> Right mandible; <bold>D.</bold> Maxilla; <bold>E.</bold> Labium; <bold>F.</bold> Superlingua of hypopharynx. Scale bars: 100 µm (<bold>A, C–E</bold>); 50 µm (<bold>B, F</bold>).</p></caption><graphic xmlns:xlink="http://www.w3.org/1999/xlink" xlink:href="zookeys-1245-041_article-141723__-g052.jpg" position="float" orientation="portrait" xlink:type="simple" id="oo_1373918.jpg"><uri content-type="original_file" xlink:type="simple">https://binary.pensoft.net/fig/1373918</uri></graphic></fig><p><bold><italic>Thorax</italic>.</bold> Dorsal margin of femur with a row of few (&lt; 12) long and pointed setae; irregular submarginal row of blunt, pointed setae shorter or as long as those on the dorsal margin; ventral margin with short, pointed setae and an irregular submarginal row of longer, blunt setae; central area of upper surface with very few short pointed and blunt setae (Fig. <xref ref-type="fig" rid="F53">53A–B</xref>). Fore tibia with several rows of long simple or feathered setae on ventral margin, dorsal margin with numerous hair-like setae; middle tibia with one row of short, simple, pointed setae, and an irregular submarginal row of short, pointed setae on ventral margin, dorsal margin with numerous hair-like setae; hind tibia with two rows of long and short feathered and simple setae on ventral margin, dorsal margin with long pointed setae and numerous hair-like setae. Tarsal claw slightly hooked with three denticles progressively larger apically (Fig. <xref ref-type="fig" rid="F53">53C</xref>).</p><fig id="F53" position="float" orientation="portrait"><object-id xmlns:xlink="http://www.w3.org/1999/xlink" content-type="doi" xlink:type="simple">10.3897/zookeys.1245.141723.figure53</object-id><object-id xmlns:xlink="http://www.w3.org/1999/xlink" content-type="zenodo_dep_id" xlink:type="simple">16020965</object-id><object-id xmlns:xlink="http://www.w3.org/1999/xlink" content-type="arpha" xlink:type="simple">CDDA1935-3410-546A-902D-542C0D1AC9D6</object-id><label>Figure 53.</label><caption><p><italic><tp:taxon-name><tp:taxon-name-part taxon-name-part-type="genus" reg="Nonnullidens">Nonnullidens</tp:taxon-name-part><tp:taxon-name-part taxon-name-part-type="species" reg="moiorum">moiorum</tp:taxon-name-part></tp:taxon-name></italic> sp. nov. thorax and abdomen. <bold>A.</bold> Fore femur; <bold>B.</bold> Hind femur; <bold>C.</bold> Claw; <bold>D.</bold> Gill I; <bold>E.</bold> Gill IV; <bold>F.</bold> Gill VII. Scale bars: 100 µm (<bold>A</bold>); 200 µm (<bold>B</bold>); 50 µm (<bold>C</bold>).</p></caption><graphic xmlns:xlink="http://www.w3.org/1999/xlink" xlink:href="zookeys-1245-041_article-141723__-g053.jpg" position="float" orientation="portrait" xlink:type="simple" id="oo_1373919.jpg"><uri content-type="original_file" xlink:type="simple">https://binary.pensoft.net/fig/1373919</uri></graphic></fig><p><bold><italic>Abdomen</italic>.</bold> All gills uni-lamellate, ventral lamella lacking; gill I with two filaments (Fig. <xref ref-type="fig" rid="F53">53D</xref>), gills II–VI with four or five filaments (Fig. <xref ref-type="fig" rid="F53">53E</xref>), gill VII with two filaments (Fig. <xref ref-type="fig" rid="F53">53F</xref>). Posterior margin of terga IX with minute denticles. Posterior margin of terga V–VIII without denticles. Posterolateral projections present on segments VIII–IX.</p></tp:treatment-sec><tp:treatment-sec sec-type="etymology" id="SECID0ELVFK"><title>Derivatio nominis.</title><p>The species name is to recognise the Moi people, a native tribe of Sorong, who fight to keep their intact environment and their way of living.</p></tp:treatment-sec><tp:treatment-sec><!--Section generated to contain objects referenced in tp:taxon-treatment.--><fig id="F34" position="float" orientation="portrait"><object-id xmlns:xlink="http://www.w3.org/1999/xlink" content-type="doi" xlink:type="simple">10.3897/zookeys.1245.141723.figure34</object-id><object-id xmlns:xlink="http://www.w3.org/1999/xlink" content-type="zenodo_dep_id" xlink:type="simple">16020875</object-id><object-id xmlns:xlink="http://www.w3.org/1999/xlink" content-type="arpha" xlink:type="simple">4F7E8BE4-8758-5CC4-96C2-F0D13DB8E623</object-id><label>Figure 34.</label><caption><p>
                  Maxillae: posterior margin of cardo (<bold>A–D</bold>) and proximo-lateral margin of stipes (<bold>E–L</bold>). <bold>A.</bold><tp:taxon-name><tp:taxon-name-part taxon-name-part-type="genus" reg="Thraulus">Thraulus</tp:taxon-name-part> (<tp:taxon-name-part taxon-name-part-type="subgenus" reg="Thraulus">Thraulus</tp:taxon-name-part>) <tp:taxon-name-part taxon-name-part-type="species" reg="eloisae">eloisae</tp:taxon-name-part></tp:taxon-name> sp. nov.; <bold>B.</bold><tp:taxon-name><tp:taxon-name-part taxon-name-part-type="genus" reg="Thraulus">Thraulus</tp:taxon-name-part> (<tp:taxon-name-part taxon-name-part-type="subgenus" reg="Masharikella">Masharikella</tp:taxon-name-part>) <tp:taxon-name-part taxon-name-part-type="species" reg="iteris">iteris</tp:taxon-name-part></tp:taxon-name> sp.nov.; <bold>C.</bold><italic><tp:taxon-name><tp:taxon-name-part taxon-name-part-type="genus" reg="Nonnullidens">Nonnullidens</tp:taxon-name-part><tp:taxon-name-part taxon-name-part-type="species" reg="fuyugensis">fuyugensis</tp:taxon-name-part></tp:taxon-name></italic> sp.nov. <bold>D</bold><italic><tp:taxon-name><tp:taxon-name-part taxon-name-part-type="genus" reg="Kosminympha">Kosminympha</tp:taxon-name-part><tp:taxon-name-part taxon-name-part-type="species" reg="kalamorum">kalamorum</tp:taxon-name-part></tp:taxon-name></italic> sp. nov.; <bold>E.</bold><tp:taxon-name><tp:taxon-name-part taxon-name-part-type="genus" reg="Thraulus">Thraulus</tp:taxon-name-part> (<tp:taxon-name-part taxon-name-part-type="subgenus" reg="Thraulus">Thraulus</tp:taxon-name-part>) <tp:taxon-name-part taxon-name-part-type="species" reg="timorensis">timorensis</tp:taxon-name-part></tp:taxon-name> sp. nov.; <bold>F.</bold><tp:taxon-name><tp:taxon-name-part taxon-name-part-type="genus" reg="Thraulus">Thraulus</tp:taxon-name-part> (<tp:taxon-name-part taxon-name-part-type="subgenus" reg="Masharikella">Masharikella</tp:taxon-name-part>) <tp:taxon-name-part taxon-name-part-type="species" reg="johannisluci">johannisluci</tp:taxon-name-part></tp:taxon-name> sp. nov. <bold>G</bold><tp:taxon-name><tp:taxon-name-part taxon-name-part-type="genus" reg="Thraulus">Thraulus</tp:taxon-name-part> (<tp:taxon-name-part taxon-name-part-type="subgenus" reg="Masharikella">Masharikella</tp:taxon-name-part>) <tp:taxon-name-part taxon-name-part-type="species" reg="pascalae">pascalae</tp:taxon-name-part></tp:taxon-name> sp. nov.; <bold>H.</bold><italic><tp:taxon-name><tp:taxon-name-part taxon-name-part-type="genus" reg="Nonnullidens">Nonnullidens</tp:taxon-name-part></tp:taxon-name></italic> sp. A; <bold>I.</bold><italic><tp:taxon-name><tp:taxon-name-part taxon-name-part-type="genus" reg="Nonnullidens">Nonnullidens</tp:taxon-name-part><tp:taxon-name-part taxon-name-part-type="species" reg="moiorum">moiorum</tp:taxon-name-part></tp:taxon-name></italic> sp.nov.; <bold>J.</bold><italic><tp:taxon-name><tp:taxon-name-part taxon-name-part-type="genus" reg="Kosminympha">Kosminympha</tp:taxon-name-part><tp:taxon-name-part taxon-name-part-type="species" reg="paulinae">paulinae</tp:taxon-name-part></tp:taxon-name></italic> sp. nov.; <bold>K.</bold><italic><tp:taxon-name><tp:taxon-name-part taxon-name-part-type="genus" reg="Kosminympha">Kosminympha</tp:taxon-name-part><tp:taxon-name-part taxon-name-part-type="species" reg="balkei">balkei</tp:taxon-name-part></tp:taxon-name></italic> sp. nov.; <bold>L.</bold><italic><tp:taxon-name><tp:taxon-name-part taxon-name-part-type="genus" reg="Kosminympha">Kosminympha</tp:taxon-name-part><tp:taxon-name-part taxon-name-part-type="species" reg="baruya">baruya</tp:taxon-name-part></tp:taxon-name></italic> sp. nov.</p></caption><graphic xmlns:xlink="http://www.w3.org/1999/xlink" xlink:href="zookeys-1245-041_article-141723__-g034.jpg" position="float" orientation="portrait" xlink:type="simple" id="oo_1373900.jpg"><uri content-type="original_file" xlink:type="simple">https://binary.pensoft.net/fig/1373900</uri></graphic></fig><fig id="F36" position="float" orientation="portrait"><object-id xmlns:xlink="http://www.w3.org/1999/xlink" content-type="doi" xlink:type="simple">10.3897/zookeys.1245.141723.figure36</object-id><object-id xmlns:xlink="http://www.w3.org/1999/xlink" content-type="zenodo_dep_id" xlink:type="simple">16020883</object-id><object-id xmlns:xlink="http://www.w3.org/1999/xlink" content-type="arpha" xlink:type="simple">A1C14A32-136D-52C3-837A-1DF50C4261D1</object-id><label>Figure 36.</label><caption><p>Habitus of <italic><tp:taxon-name><tp:taxon-name-part taxon-name-part-type="genus" reg="Nonnullidens">Nonnullidens</tp:taxon-name-part><tp:taxon-name-part taxon-name-part-type="species" reg="boonsoongi">boonsoongi</tp:taxon-name-part></tp:taxon-name></italic> sp. nov. (<bold>A</bold>), <italic><tp:taxon-name><tp:taxon-name-part taxon-name-part-type="genus" reg="Nonnullidens">Nonnullidens</tp:taxon-name-part><tp:taxon-name-part taxon-name-part-type="species" reg="alvarezi">alvarezi</tp:taxon-name-part></tp:taxon-name></italic> sp. nov. (<bold>B</bold>) and <italic><tp:taxon-name><tp:taxon-name-part taxon-name-part-type="genus" reg="Nonnullidens">Nonnullidens</tp:taxon-name-part><tp:taxon-name-part taxon-name-part-type="species" reg="moiorum">moiorum</tp:taxon-name-part></tp:taxon-name></italic> sp. nov. (<bold>C</bold>). Scale bars: 1 mm.</p></caption><graphic xmlns:xlink="http://www.w3.org/1999/xlink" xlink:href="zookeys-1245-041_article-141723__-g036.jpg" position="float" orientation="portrait" xlink:type="simple" id="oo_1373902.jpg"><uri content-type="original_file" xlink:type="simple">https://binary.pensoft.net/fig/1373902</uri></graphic></fig></tp:treatment-sec></tp:taxon-treatment>
