# Supplementary material for: ﻿The Leptophlebiidae of New Guinea (Ephemeroptera, Choroterpinae, Thraulini)
Source: Zookeys. 2025 Jul 15;1245:41–175. doi: 10.3897/zookeys.1245.141723 (PMC12284592; doi:10.3897/zookeys.1245.141723)
Supplement: XML Treatment for Nonnullidens silvaepumilorum [file zookeys.1245.141723-treatment28.xml]

<!DOCTYPE tp:taxon-treatment
  PUBLIC "-//TaxonX//DTD Taxonomic Treatment Publishing DTD v0 20100105//EN" "tax-treatment-NSO.dtd">
<tp:taxon-treatment xmlns:tp="http://www.plazi.org/taxpub"><tp:treatment-meta><kwd-group><label>Taxon classification</label><kwd>
                <named-content content-type="kingdom">Animalia</named-content>
              </kwd><kwd>
                <named-content content-type="order">Ephemeroptera</named-content>
              </kwd><kwd>
                <named-content content-type="family">Leptophlebiidae</named-content>
              </kwd></kwd-group><mixed-citation publication-type="journal"><person-group><name><surname>Sartori</surname><given-names>Michel</given-names></name><name><surname>Salles</surname><given-names>Frederico F.</given-names></name></person-group><article-title>﻿The <tp:taxon-name><tp:taxon-name-part taxon-name-part-type="family">Leptophlebiidae</tp:taxon-name-part></tp:taxon-name> of New Guinea (<tp:taxon-name><tp:taxon-name-part taxon-name-part-type="order">Ephemeroptera</tp:taxon-name-part></tp:taxon-name>, <tp:taxon-name><tp:taxon-name-part taxon-name-part-type="subfamily">Choroterpinae</tp:taxon-name-part></tp:taxon-name>, <tp:taxon-name><tp:taxon-name-part taxon-name-part-type="tribe">Thraulini</tp:taxon-name-part></tp:taxon-name>)</article-title><source>Zookeys</source><day>15</day><month>07</month><year>2025</year><volume>1245</volume><fpage>41</fpage><lpage>175</lpage><pub-id pub-id-type="doi">10.3897/zookeys.1245.141723</pub-id></mixed-citation></tp:treatment-meta><tp:nomenclature><label>﻿</label><tp:taxon-name>
              <object-id xmlns:xlink="http://www.w3.org/1999/xlink" content-type="arpha" xlink:type="simple">6C62AFD7-45D8-5534-A43C-F1E34726C655</object-id>
              <tp:taxon-name-part taxon-name-part-type="genus" reg="Nonnullidens">Nonnullidens</tp:taxon-name-part>
              <tp:taxon-name-part taxon-name-part-type="species" reg="silvaepumilorum">silvaepumilorum</tp:taxon-name-part>
              <object-id xmlns:xlink="http://www.w3.org/1999/xlink" content-type="zoobank" xlink:type="simple">https://zoobank.org/6AD6773C-6F26-4D4D-ABB9-EA2C77194FD4</object-id>
            </tp:taxon-name><tp:taxon-status xmlns:xlink="http://www.w3.org/1999/xlink" xlink:type="simple"> sp. nov.</tp:taxon-status><xref ref-type="fig" rid="F54">Figs 54</xref><xref ref-type="fig" rid="F55">, 55</xref></tp:nomenclature><tp:treatment-sec sec-type="material" id="SECID0EBXFK"><title>Material examined.</title><p><bold><italic>Holotype</italic>.</bold> • Papua New Guinea, one nymph on slide, Madang Province, Aiome area 130 m, 11.III.2007, <named-content xmlns:xlink="http://www.w3.org/1999/xlink" content-type="dwc:verbatimCoordinates" xlink:type="simple"><named-content content-type="geo-json" specific-use="{&#34;type&#34;:&#34;Point&#34;,&#34;coordinates&#34;:[144.713333,-5.176550]}" id="NCID0EPXFK" xlink:type="simple">05°10.593'S, 144°42.800'E</named-content></named-content>, Kinibel col [PNG156], GBIFCH01223146 (<named-content xmlns:xlink="http://www.w3.org/1999/xlink" content-type="dwc:institutional_code" xlink:title="Zoologische Staatssammlung München" xlink:href="http://grbio.org/institution/zoologische-staatssammlung" xlink:type="simple">ZSM</named-content>). <bold><italic>Paratype</italic>.</bold> • Papua New Guinea, one nymph in ethanol, GBIFCH01523470, same data as holotype (<named-content xmlns:xlink="http://www.w3.org/1999/xlink" content-type="dwc:institutional_code" xlink:title="Naturéum, Department of zoology, Lausanne" xlink:href="http://grbio.org/institution/musee-zoologique-0" xlink:type="simple">MZL</named-content>).</p></tp:treatment-sec><tp:treatment-sec sec-type="Nymph" id="SECID0ECYFK"><title>Nymph.</title><p>Body length, female: 5 mm.</p></tp:treatment-sec><tp:treatment-sec sec-type="diagnosis" id="SECID0EHYFK"><title>Diagnosis.</title><p>Median emargination of labrum shallow with flat denticles; ventral surface of labrum with stout setae in row; femora pale brown with two transverse dark brown bands in middle and at apex; posterolateral expansions present on segments VII–IX.</p></tp:treatment-sec><tp:treatment-sec sec-type="Colouration" id="SECID0EMYFK"><title>Colouration.</title><p><bold><italic>Head</italic>.</bold> Medium brown, washed with greyish brown between ocelli, pale brown between lateral ocelli and compound eyes, occiput with pale brown vermiform maculae around the sagittal line, clypeus dark brown. Antenna broken. Mouth parts pale brown. <bold><italic>Thorax</italic>.</bold> Pronotum pale brown, dark brown anteriorly and laterally, as well as along the sagittal line. Mesonotum pale brown, washed with dark brown laterally and along the distal half of the sagittal line, fore wing pads medium brown, with a dark brown spot at the base. Femur pale brown, with a large medium brown band in the middle and at apex. Tibia yellowish, with a dark brown ring at apex. Tarsi yellowish to pale brown. <bold><italic>Abdomen</italic>.</bold> Terga segments I and II entirely dark brown, segments III and IV medium brown with a dark brown macula in anteromedian position, this macula with a light brown longitudinal line on segments V–VII, segments VII–X dark brown. Sterna yellowish grey, segments III–VI with a dark brown macula in anteromedian position. Gills pale grey, tinted with purple. Terminal filaments broken.</p></tp:treatment-sec><tp:treatment-sec sec-type="description" id="SECID0E6YFK"><title>Description.</title><p><bold><italic>Head</italic>. <italic>Labrum</italic></bold> cordiform (Fig. <xref ref-type="fig" rid="F54">54A</xref>). Ratio labrum width/clypeus width 0.95. Medial emargination shallow with flat denticles. Proximal row of setae present, simple. Number of setae on proximal row ~ 22. Distal row of setae present, simple. Median part of labrum in ventral view with stout setae in row (Fig. <xref ref-type="fig" rid="F54">54B</xref>). <bold><italic>Mandibles</italic>.</bold> Outer margin with row of setae on distal 1/2. Ending of the row near incisor. Right mandible with eight setae below the mola (Fig. <xref ref-type="fig" rid="F54">54C</xref>). <bold><italic>Maxillae</italic>.</bold> Posterior margin of cardo broken. Proximo-lateral margin of stipes with one long and stout seta. Apical-ventral row with 16 pectinate setae. Maxillary palp segment II 0.84 as long as segment I. Maxillary palp segment III 0.67 as long as segment I (Fig. <xref ref-type="fig" rid="F54">54D</xref>). Stout setae on outer margin of segment I absent. Segment II inner margin with four stout setae, outer margin with four stout setae. Segment III inner margin with four stout setae, dorsal surface with few setae at apex. Segment III 1.64 × as long as base width. <bold><italic>Labium</italic>.</bold> Labial palp segment II 0.94 as long as segment I. Labial palp segment III 0.82 as long as segment I (Fig. <xref ref-type="fig" rid="F54">54E</xref>). Segment I inner margin with 14 stout setae, outer margin with 13 stout setae. Segment II outer margin with seven stout setae. Segment III dorsal face with six stout setae. Segment III 3.11 × as long as base width. <bold><italic>Hypopharynx</italic>.</bold> Apex of superlingua truncate (Fig. <xref ref-type="fig" rid="F54">54F</xref>).</p><fig id="F54" position="float" orientation="portrait"><object-id xmlns:xlink="http://www.w3.org/1999/xlink" content-type="doi" xlink:type="simple">10.3897/zookeys.1245.141723.figure54</object-id><object-id xmlns:xlink="http://www.w3.org/1999/xlink" content-type="zenodo_dep_id" xlink:type="simple">16020969</object-id><object-id xmlns:xlink="http://www.w3.org/1999/xlink" content-type="arpha" xlink:type="simple">1F30647E-C056-57BD-A1C7-59A66DDD5DCE</object-id><label>Figure 54.</label><caption><p><italic><tp:taxon-name><tp:taxon-name-part taxon-name-part-type="genus" reg="Nonnullidens">Nonnullidens</tp:taxon-name-part><tp:taxon-name-part taxon-name-part-type="species" reg="silvaepumilorum">silvaepumilorum</tp:taxon-name-part></tp:taxon-name></italic> sp. nov. nymphal mouthparts. <bold>A.</bold> Labrum, dorsal view; <bold>B.</bold> Emargination of the labrum; <bold>C.</bold> Right mandible; <bold>D.</bold> Maxilla; <bold>E.</bold> Labium; <bold>F.</bold> Superlingua of hypopharynx. Scale bars: 100 µm (<bold>A, F</bold>); 50 µm (<bold>B</bold>); 200 µm (<bold>C–E</bold>).</p></caption><graphic xmlns:xlink="http://www.w3.org/1999/xlink" xlink:href="zookeys-1245-041_article-141723__-g054.jpg" position="float" orientation="portrait" xlink:type="simple" id="oo_1373920.jpg"><uri content-type="original_file" xlink:type="simple">https://binary.pensoft.net/fig/1373920</uri></graphic></fig><p><bold><italic>Thorax</italic>.</bold> Dorsal margin of fore femur with long, stout, pointed setae, and a submarginal row of long, stout, pointed setae; dorsal margin of mid- and hind femur with a row of long, stout, pointed setae; a submarginal row of pointed setae as long as or a little bit shorter than those on the dorsal margin; ventral margin with short, stout setae and an irregular submarginal row of long, pointed stout setae, except on hind leg where those on ventral margin are shorter; central area of upper surface with few short or long stout and pointed setae (Fig. <xref ref-type="fig" rid="F55">55A–B</xref>). Fore tibia with two or three rows of long simple or feathered setae on ventral margin, dorsal margin with numerous hair-like setae; middle tibia with two rows of long, simple, pointed setae on ventral margin, outer margin with numerous hair-like setae; hind tibia with two rows of simple and feathered long, stout setae on ventral margin, outer margin with a row of long and short simple stout setae, with numerous hair-like setae. Tarsal claw hooked with 4–6 denticles progressively larger apically (Fig. <xref ref-type="fig" rid="F55">55C</xref>).</p><fig id="F55" position="float" orientation="portrait"><object-id xmlns:xlink="http://www.w3.org/1999/xlink" content-type="doi" xlink:type="simple">10.3897/zookeys.1245.141723.figure55</object-id><object-id xmlns:xlink="http://www.w3.org/1999/xlink" content-type="zenodo_dep_id" xlink:type="simple">16020973</object-id><object-id xmlns:xlink="http://www.w3.org/1999/xlink" content-type="arpha" xlink:type="simple">F47AF3AE-8D44-5436-9473-E83823EF98D6</object-id><label>Figure 55.</label><caption><p><italic><tp:taxon-name><tp:taxon-name-part taxon-name-part-type="genus" reg="Nonnullidens">Nonnullidens</tp:taxon-name-part><tp:taxon-name-part taxon-name-part-type="species" reg="silvaepumilorum">silvaepumilorum</tp:taxon-name-part></tp:taxon-name></italic> sp. nov. thorax and abdomen. <bold>A.</bold> Fore femur; <bold>B.</bold> Hind femur; <bold>C.</bold> Claw; <bold>D.</bold> Gill IV. Scale bars: 200 µm (<bold>A, B</bold>); 100 µm (<bold>C</bold>).</p></caption><graphic xmlns:xlink="http://www.w3.org/1999/xlink" xlink:href="zookeys-1245-041_article-141723__-g055.jpg" position="float" orientation="portrait" xlink:type="simple" id="oo_1373921.jpg"><uri content-type="original_file" xlink:type="simple">https://binary.pensoft.net/fig/1373921</uri></graphic></fig><p><bold><italic>Abdomen</italic>.</bold> Gill I with both lamellae. Gills II–VII with dorsal and ventral lamellae of the same size. Gills very small, gill I with five or six filaments on each lamella, gills II–VI with 7–10 filaments on each lamella (Fig. <xref ref-type="fig" rid="F55">55D</xref>). Posterior margin of terga IX with denticles. Posterior margin of terga VIII without or with minute denticles. Posterior margin of terga V–VII without denticles. Posterolateral projections present on segments VII–IX.</p></tp:treatment-sec><tp:treatment-sec sec-type="etymology" id="SECID0EA5FK"><title>Derivatio nominis.</title><p>The species name is a Latin word composed of silva (forest) and pumilo (dwarf) to recognise the Melanesian Dwarf tribe of Aiome, and the land where the specimens of this new species come from.</p></tp:treatment-sec></tp:taxon-treatment>
