# Supplementary material for: ﻿The Leptophlebiidae of New Guinea (Ephemeroptera, Choroterpinae, Thraulini)
Source: Zookeys. 2025 Jul 15;1245:41–175. doi: 10.3897/zookeys.1245.141723 (PMC12284592; doi:10.3897/zookeys.1245.141723)
Supplement: XML Treatment for Kosminympha [file zookeys.1245.141723-treatment31.xml]

<!DOCTYPE tp:taxon-treatment
  PUBLIC "-//TaxonX//DTD Taxonomic Treatment Publishing DTD v0 20100105//EN" "tax-treatment-NSO.dtd">
<tp:taxon-treatment xmlns:tp="http://www.plazi.org/taxpub"><tp:treatment-meta><kwd-group><label>Taxon classification</label><kwd>
                <named-content content-type="kingdom">Animalia</named-content>
              </kwd><kwd>
                <named-content content-type="order">Ephemeroptera</named-content>
              </kwd><kwd>
                <named-content content-type="family">Leptophlebiidae</named-content>
              </kwd></kwd-group><mixed-citation publication-type="journal"><person-group><name><surname>Sartori</surname><given-names>Michel</given-names></name><name><surname>Salles</surname><given-names>Frederico F.</given-names></name></person-group><article-title>﻿The <tp:taxon-name><tp:taxon-name-part taxon-name-part-type="family">Leptophlebiidae</tp:taxon-name-part></tp:taxon-name> of New Guinea (<tp:taxon-name><tp:taxon-name-part taxon-name-part-type="order">Ephemeroptera</tp:taxon-name-part></tp:taxon-name>, <tp:taxon-name><tp:taxon-name-part taxon-name-part-type="subfamily">Choroterpinae</tp:taxon-name-part></tp:taxon-name>, <tp:taxon-name><tp:taxon-name-part taxon-name-part-type="tribe">Thraulini</tp:taxon-name-part></tp:taxon-name>)</article-title><source>Zookeys</source><day>15</day><month>07</month><year>2025</year><volume>1245</volume><fpage>41</fpage><lpage>175</lpage><pub-id pub-id-type="doi">10.3897/zookeys.1245.141723</pub-id></mixed-citation></tp:treatment-meta><tp:nomenclature><label>﻿</label><tp:taxon-name>
              <object-id xmlns:xlink="http://www.w3.org/1999/xlink" content-type="arpha" xlink:type="simple">2A3E6188-7BB8-5BBE-B47E-6423FE6BC107</object-id>
              <tp:taxon-name-part taxon-name-part-type="genus" reg="Kosminympha">Kosminympha</tp:taxon-name-part>
              <object-id xmlns:xlink="http://www.w3.org/1999/xlink" content-type="zoobank" xlink:type="simple">https://zoobank.org/BDA7E779-B5E6-4C56-BD64-E34A253A49BD</object-id>
            </tp:taxon-name><tp:taxon-authority>Sartori &amp; Salles</tp:taxon-authority><tp:taxon-status xmlns:xlink="http://www.w3.org/1999/xlink" xlink:type="simple">gen. nov.</tp:taxon-status></tp:nomenclature><tp:treatment-sec sec-type="diagnosis" id="SECID0E22GK"><title>Diagnosis.</title><p>Gill I similar in shape to the following ones. Ventral lamella of gills smaller but not highly reduced, with ≥ 9 processes; claws with 6–10 teeth; posterior margin of abdominal segment VIII with small denticles; posterolateral expansions on abdominal segments VII–IX, VI–IX or even V–IX. Eggs fusiform with hook-like attachment structures at each pole.</p></tp:treatment-sec><tp:treatment-sec sec-type="etymology" id="SECID0EA3GK"><title>Derivatio nominis.</title><p>From the greek κόσμημα meaning jewel and νύμφη meaning nymph, to recognise the peculiar beauty of the species in this genus. The gender is feminine.</p></tp:treatment-sec><tp:treatment-sec sec-type="type species" id="SECID0EF3GK"><title>Type species.</title><p><italic><tp:taxon-name><tp:taxon-name-part taxon-name-part-type="genus" reg="Kosminympha">Kosminympha</tp:taxon-name-part><tp:taxon-name-part taxon-name-part-type="species" reg="sabrinae">sabrinae</tp:taxon-name-part></tp:taxon-name></italic> sp. nov. by present designation.</p></tp:treatment-sec><tp:treatment-sec sec-type="Species included" id="SECID0EW3GK"><title>Species included.</title><p><italic><tp:taxon-name><tp:taxon-name-part taxon-name-part-type="genus" reg="Kosminympha">Kosminympha</tp:taxon-name-part><tp:taxon-name-part taxon-name-part-type="species" reg="asarorum">asarorum</tp:taxon-name-part></tp:taxon-name></italic> sp. nov., <italic><tp:taxon-name><tp:taxon-name-part taxon-name-part-type="genus" reg="Kosminympha">K.</tp:taxon-name-part><tp:taxon-name-part taxon-name-part-type="species" reg="balkei">balkei</tp:taxon-name-part></tp:taxon-name></italic> sp. nov., <italic><tp:taxon-name><tp:taxon-name-part taxon-name-part-type="genus" reg="Kosminympha">K.</tp:taxon-name-part><tp:taxon-name-part taxon-name-part-type="species" reg="baruya">baruya</tp:taxon-name-part></tp:taxon-name></italic> sp. nov., <italic><tp:taxon-name><tp:taxon-name-part taxon-name-part-type="genus" reg="Kosminympha">K.</tp:taxon-name-part><tp:taxon-name-part taxon-name-part-type="species" reg="kalamorum">kalamorum</tp:taxon-name-part></tp:taxon-name></italic> sp. nov., <italic><tp:taxon-name><tp:taxon-name-part taxon-name-part-type="genus" reg="Kosminympha">K.</tp:taxon-name-part><tp:taxon-name-part taxon-name-part-type="species" reg="paulinae">paulinae</tp:taxon-name-part></tp:taxon-name></italic> sp. nov., <italic><tp:taxon-name><tp:taxon-name-part taxon-name-part-type="genus" reg="Kosminympha">K.</tp:taxon-name-part><tp:taxon-name-part taxon-name-part-type="species" reg="sabrinae">sabrinae</tp:taxon-name-part></tp:taxon-name></italic> sp. nov.</p></tp:treatment-sec><tp:treatment-sec sec-type="description" id="SECID0E55GK"><title>Description.</title><p>Size: 10.0–11.0 mm for male mature nymphs; 10.5–12.5 mm for mature female nymphs.</p><p><bold><italic>Head</italic>.</bold> Prognathous; labrum cordiform or trapezoid, anterior emargination either shallow with flat denticles or narrow with pointed denticles; proximal row of setae long, with 80–140 setae; distal row of setae multiple; median part of labrum in ventral view with scattered thin and long setae or with stout and short setae in a row. Outer margin of mandibles with a row of setae. Proximo-lateral margin of stipes with a bunch of setae, either long and thin or short and stout. Apex of superlingua of hypopharynx either truncate or emarginate. <bold><italic>Thorax</italic>.</bold> Central area of upper face of femora with numerous short or long, pointed, or blunt setae; tarsal claw hooked, with 6–10 teeth. <bold><italic>Abdomen</italic>.</bold> Gill I similar in shape to the following ones; gill I composed of dorsal and ventral lamellae, each with 9–15 filaments; gills II–VI composed of dorsal and ventral lamellae, each with 15–25 filaments; gill VII composed of dorsal and ventral lamellae, each with 5–15 filaments, depending on species. Posterior margin of abdominal terga II–VIII without or with minute denticles; posterolateral expansions of the abdomen present on segments V–IX, VI–IX or VII–IX. <bold><italic>Egg.</italic></bold> Elongated, with attachments structures fixed at each pole, composed of a long branch ending by a double fishhook.</p></tp:treatment-sec><tp:treatment-sec sec-type="Affinities" id="SECID0EV6GK"><title>Affinities.</title><p>Among mayfly nymphs of the subfamily <tp:taxon-name><tp:taxon-name-part taxon-name-part-type="subfamily">Choroterpinae</tp:taxon-name-part></tp:taxon-name> and of the tribe <tp:taxon-name><tp:taxon-name-part taxon-name-part-type="tribe">Thraulini</tp:taxon-name-part></tp:taxon-name>, the genus <italic><tp:taxon-name><tp:taxon-name-part taxon-name-part-type="genus" reg="Kosminympha">Kosminympha</tp:taxon-name-part></tp:taxon-name></italic> is most similar to <italic><tp:taxon-name><tp:taxon-name-part taxon-name-part-type="genus" reg="Nonnullidens">Nonnullidens</tp:taxon-name-part></tp:taxon-name></italic> by its gill composition. It differs anyway by the less reduced gill ventral lamella, bearing ≥ nine filaments whereas in <italic><tp:taxon-name><tp:taxon-name-part taxon-name-part-type="genus" reg="Nonnullidens">Nonnullidens</tp:taxon-name-part></tp:taxon-name></italic>, ventral lamella bears at most eight filaments (in <italic><tp:taxon-name><tp:taxon-name-part taxon-name-part-type="genus" reg="Nonnullidens">N.</tp:taxon-name-part><tp:taxon-name-part taxon-name-part-type="species" reg="mariae">mariae</tp:taxon-name-part></tp:taxon-name></italic>, it can also reach ten filaments). Posterolateral projections of the abdomen are present on segments V–IX, VI–IX or VII–IX, whereas they are present on segments VIII–IX in <italic><tp:taxon-name><tp:taxon-name-part taxon-name-part-type="genus" reg="Nonnullidens">Nonnullidens</tp:taxon-name-part></tp:taxon-name></italic> (VII–IX in some species). Posterior margin of tergite VIII always bears small denticles, whereas they are absent in <italic><tp:taxon-name><tp:taxon-name-part taxon-name-part-type="genus" reg="Nonnullidens">Nonnullidens</tp:taxon-name-part></tp:taxon-name></italic> (present and well-developed in <italic><tp:taxon-name><tp:taxon-name-part taxon-name-part-type="genus" reg="Nonnullidens">N.</tp:taxon-name-part><tp:taxon-name-part taxon-name-part-type="species" reg="mariae">mariae</tp:taxon-name-part></tp:taxon-name></italic>). Finally, the eggs of <italic><tp:taxon-name><tp:taxon-name-part taxon-name-part-type="genus" reg="Kosminympha">Kosminympha</tp:taxon-name-part></tp:taxon-name></italic> are similar in shape to those of the genus <italic><tp:taxon-name><tp:taxon-name-part taxon-name-part-type="genus" reg="Thraulus">Thraulus</tp:taxon-name-part></tp:taxon-name></italic>, being elongated and bearing attachment structures at each pole, whereas they are rounded and without attachment structure in <italic><tp:taxon-name><tp:taxon-name-part taxon-name-part-type="genus" reg="Nonnullidens">Nonnullidens</tp:taxon-name-part></tp:taxon-name></italic>.</p></tp:treatment-sec><tp:treatment-sec sec-type="distribution" id="SECID0ETCHK"><title>Distribution.</title><p>The genus <italic><tp:taxon-name><tp:taxon-name-part taxon-name-part-type="genus" reg="Kosminympha">Kosminympha</tp:taxon-name-part></tp:taxon-name></italic> is only known from Papua New Guinea and has been found on the eastern part of the island; the genus has yet not been recorded from Indonesia Papua.</p></tp:treatment-sec></tp:taxon-treatment>
