# Supplementary material for: ﻿The Leptophlebiidae of New Guinea (Ephemeroptera, Choroterpinae, Thraulini)
Source: Zookeys. 2025 Jul 15;1245:41–175. doi: 10.3897/zookeys.1245.141723 (PMC12284592; doi:10.3897/zookeys.1245.141723)
Supplement: XML Treatment for Kosminympha asarorum [file zookeys.1245.141723-treatment32.xml]

<!DOCTYPE tp:taxon-treatment
  PUBLIC "-//TaxonX//DTD Taxonomic Treatment Publishing DTD v0 20100105//EN" "tax-treatment-NSO.dtd">
<tp:taxon-treatment xmlns:tp="http://www.plazi.org/taxpub"><tp:treatment-meta><kwd-group><label>Taxon classification</label><kwd>
                <named-content content-type="kingdom">Animalia</named-content>
              </kwd><kwd>
                <named-content content-type="order">Ephemeroptera</named-content>
              </kwd><kwd>
                <named-content content-type="family">Leptophlebiidae</named-content>
              </kwd></kwd-group><mixed-citation publication-type="journal"><person-group><name><surname>Sartori</surname><given-names>Michel</given-names></name><name><surname>Salles</surname><given-names>Frederico F.</given-names></name></person-group><article-title>﻿The <tp:taxon-name><tp:taxon-name-part taxon-name-part-type="family">Leptophlebiidae</tp:taxon-name-part></tp:taxon-name> of New Guinea (<tp:taxon-name><tp:taxon-name-part taxon-name-part-type="order">Ephemeroptera</tp:taxon-name-part></tp:taxon-name>, <tp:taxon-name><tp:taxon-name-part taxon-name-part-type="subfamily">Choroterpinae</tp:taxon-name-part></tp:taxon-name>, <tp:taxon-name><tp:taxon-name-part taxon-name-part-type="tribe">Thraulini</tp:taxon-name-part></tp:taxon-name>)</article-title><source>Zookeys</source><day>15</day><month>07</month><year>2025</year><volume>1245</volume><fpage>41</fpage><lpage>175</lpage><pub-id pub-id-type="doi">10.3897/zookeys.1245.141723</pub-id></mixed-citation></tp:treatment-meta><tp:nomenclature><label>﻿</label><tp:taxon-name>
              <object-id xmlns:xlink="http://www.w3.org/1999/xlink" content-type="arpha" xlink:type="simple">8834D75A-AF72-52FC-B4F9-ECA135D771BC</object-id>
              <tp:taxon-name-part taxon-name-part-type="genus" reg="Kosminympha">Kosminympha</tp:taxon-name-part>
              <tp:taxon-name-part taxon-name-part-type="species" reg="asarorum">asarorum</tp:taxon-name-part>
              <object-id xmlns:xlink="http://www.w3.org/1999/xlink" content-type="zoobank" xlink:type="simple">https://zoobank.org/2DE8617F-9B82-4724-A1AB-3B1880BA5DFB</object-id>
            </tp:taxon-name><tp:taxon-status xmlns:xlink="http://www.w3.org/1999/xlink" xlink:type="simple"> sp. nov.</tp:taxon-status><xref ref-type="fig" rid="F60">Figs 60C</xref><xref ref-type="fig" rid="F62">, 62</xref><xref ref-type="fig" rid="F63">, 63</xref></tp:nomenclature><tp:treatment-sec sec-type="material" id="SECID0EVEHK"><title>Material examined.</title><p><bold><italic>Holotype</italic>.</bold> • Papua New Guinea, one nymph on slide, Eastern Highlands Province, Akameku – Brahmin, Bismarck Range, 2200 m, 23.XI.2006, <named-content xmlns:xlink="http://www.w3.org/1999/xlink" content-type="dwc:verbatimCoordinates" xlink:type="simple"><named-content content-type="geo-json" specific-use="{&#34;type&#34;:&#34;Point&#34;,&#34;coordinates&#34;:[145.370633,-5.946683]}" id="NCID0EDFHK" xlink:type="simple">05°56.801'S, 145°22.238'E</named-content></named-content>, M. Balke &amp; Kinibel col [PNG106], GBIFCH01223156 (<named-content xmlns:xlink="http://www.w3.org/1999/xlink" content-type="dwc:institutional_code" xlink:title="Zoologische Staatssammlung München" xlink:href="http://grbio.org/institution/zoologische-staatssammlung" xlink:type="simple">ZSM</named-content>). <bold><italic>Paratype</italic>.</bold> • Papua New Guinea, one nymph in ethanol, GBIFCH01523450, same data as holotype (<named-content xmlns:xlink="http://www.w3.org/1999/xlink" content-type="dwc:institutional_code" xlink:title="Naturéum, Department of zoology, Lausanne" xlink:href="http://grbio.org/institution/musee-zoologique-0" xlink:type="simple">MZL</named-content>).</p></tp:treatment-sec><tp:treatment-sec sec-type="Nymph" id="SECID0EWFHK"><title>Nymph.</title><p>Body length, female: 10.5 mm.</p></tp:treatment-sec><tp:treatment-sec sec-type="diagnosis" id="SECID0E2FHK"><title>Diagnosis.</title><p>Labrum trapezoid; dorsal surface of labrum with distal row multiple; tarsal claw hooked with seven teeth; abdominal tergites predominantly medium to dark brown; central area of upper surface of femora with numerous short, stout, and blunt setae, shorter on hind femur; posterior margin of abdominal segment VII without denticles.</p></tp:treatment-sec><tp:treatment-sec sec-type="Colouration" id="SECID0EAGHK"><title>Colouration.</title><p><bold><italic>Head</italic>.</bold> Greyish brown, pale brown between lateral ocelli and compound eyes, pale brown in front of the fore ocellus, clypeus medium brown. Antenna broken. Mouth parts greyish brown. <bold><italic>Thorax</italic>.</bold> Pronotum pale brown, dark brown laterally and anteriorly, with a double triangular macula along the sagittal line. Mesonotum pale brown, washed with greyish brown, fore wing pads pale brown (Fig. <xref ref-type="fig" rid="F60">60C</xref>). Femur greyish brown, whitish at base and apex. Tibia uniformly yellowish brown. Tarsi yellowish brown. <bold><italic>Abdomen</italic>.</bold> Terga greyish brown, posterior margin and sagittal line pale brown. Sterna yellowish. Gills upper lamella blackish, lower lamella greyish. Terminal filaments broken.</p><fig id="F60" position="float" orientation="portrait"><object-id xmlns:xlink="http://www.w3.org/1999/xlink" content-type="doi" xlink:type="simple">10.3897/zookeys.1245.141723.figure60</object-id><object-id xmlns:xlink="http://www.w3.org/1999/xlink" content-type="zenodo_dep_id" xlink:type="simple">16021003</object-id><object-id xmlns:xlink="http://www.w3.org/1999/xlink" content-type="arpha" xlink:type="simple">F141AD0F-8B2E-5015-A3F5-04954611D71A</object-id><label>Figure 60.</label><caption><p>Habitus of <italic><tp:taxon-name><tp:taxon-name-part taxon-name-part-type="genus" reg="Kosminympha">Kosminympha</tp:taxon-name-part><tp:taxon-name-part taxon-name-part-type="species" reg="balkei">balkei</tp:taxon-name-part></tp:taxon-name></italic> sp. nov. (<bold>A</bold>), <italic><tp:taxon-name><tp:taxon-name-part taxon-name-part-type="genus" reg="Kosminympha">Kosminympha</tp:taxon-name-part><tp:taxon-name-part taxon-name-part-type="species" reg="kalamorum">kalamorum</tp:taxon-name-part></tp:taxon-name></italic> sp. nov. (<bold>B</bold>) and <italic><tp:taxon-name><tp:taxon-name-part taxon-name-part-type="genus" reg="Kosminympha">Kosminympha</tp:taxon-name-part><tp:taxon-name-part taxon-name-part-type="species" reg="asarorum">asarorum</tp:taxon-name-part></tp:taxon-name></italic> sp. nov. (<bold>C</bold>). Scale bars: 1 mm.</p></caption><graphic xmlns:xlink="http://www.w3.org/1999/xlink" xlink:href="zookeys-1245-041_article-141723__-g060.jpg" position="float" orientation="portrait" xlink:type="simple" id="oo_1373926.jpg"><uri content-type="original_file" xlink:type="simple">https://binary.pensoft.net/fig/1373926</uri></graphic></fig></tp:treatment-sec><tp:treatment-sec sec-type="description" id="SECID0ELIHK"><title>Description.</title><p><bold><italic>Head</italic>. <italic>Labrum</italic></bold> trapezoid (Fig. <xref ref-type="fig" rid="F62">62A</xref>). Ratio labrum width/clypeus width 1.25. Ratio labrum width/insertion width 1.64. Medial emargination shallow with flat denticles. Proximal row of setae present, shifted to distal margin. Number of setae on proximal row ~ 115. Distal row of setae multiple. Median part of labrum in ventral view with scattered thin setae (Fig. <xref ref-type="fig" rid="F62">62B</xref>). <bold><italic>Mandibles</italic>.</bold> Outer margin with row of setae on distal 1/2. Ending of the row before incisor. Right mandible with 11 setae below the mola (Fig. <xref ref-type="fig" rid="F62">62C</xref>). <bold><italic>Maxillae</italic>.</bold> Posterior margin of cardo with few stout and medium size setae together with some hair-like setae and two or three stout and long setae in submarginal position. Proximo-lateral margin of stipes with a bunch of ~ 15 medium size and stout setae. Apical-ventral row with 36 pectinate setae. Maxillary palp segment II 0.75 as long as segment I. Maxillary palp segment III 0.63 as long as segment I (Fig. <xref ref-type="fig" rid="F62">62D</xref>). Stout setae on outer margin of segment I absent. Segment II inner margin with four stout setae, outer margin without stout setae. Segment III inner margin with four stout setae, dorsal surface with few setae at apex. Segment III 1.73 × as long as base width. <bold><italic>Labium</italic>.</bold> Labial palp segment II 0.92 as long as segment I. Labial palp segment III 0.65 as long as segment I (Fig. <xref ref-type="fig" rid="F62">62E</xref>). Segment I inner margin with 11 stout setae, outer margin with 18 stout setae. Segment II outer margin with ten stout setae. Segment III dorsal face with five stout setae. Segment III 2.77 × as long as base width. <bold><italic>Hypopharynx</italic>.</bold> Apex of superlingua truncate (Fig. <xref ref-type="fig" rid="F62">62F</xref>).</p><p><bold><italic>Thorax</italic>.</bold> Dorsal margin of femur with a row of very long, stout, pointed setae (Fig. <xref ref-type="fig" rid="F63">63A</xref>); an irregular submarginal row of pointed setae as long as or a little bit shorter than those on the dorsal margin, more regular on hind femur; ventral margin with short, stout setae and an irregular submarginal row of long, pointed stout setae, except on hind leg where the submarginal row is regular (Fig. <xref ref-type="fig" rid="F63">63B</xref>); central area of upper surface with numerous short, stout, blunt setae. Fore tibia with two or three rows of long simple or feathered setae on ventral margin, dorsal margin with numerous hair-like setae; middle tibia with a row of short, simple, pointed setae on ventral margin and a submarginal row of long, simple setae, outer margin with numerous hair-like setae; hind tibia with two or three rows of simple long, stout setae on ventral margin, lower surface with few simple, thin setae, outer margin with short and long pointed stout setae and hair-like setae. Tarsal claw hooked with seven denticles progressively larger apically, except distal much smaller (Fig. <xref ref-type="fig" rid="F63">63C</xref>).</p><p><bold><italic>Abdomen</italic>.</bold> Gill I with both lamellae. Gills II to VII with dorsal and ventral lamellae of the same size. Gill I with ~ 12 filaments on each lamella, gills II–VI with ~ 20 filaments on each lamella (Fig. <xref ref-type="fig" rid="F63">63D</xref>), gill VII with ~ ten filaments on each lamella. Filamentous projections on apex. Posterior margin of terga IX with denticles. Posterior margin of terga VIII with minute denticles. Posterior margin of terga V–VII without denticles. Posterolateral projections present on segments VI–IX.</p></tp:treatment-sec><tp:treatment-sec sec-type="etymology" id="SECID0ECLHK"><title>Derivatio nominis.</title><p>The specific name is to acknowledge the Asaro tribe or “Mudmen” and their living traditions, who inhabit close to where the specimens were collected.</p></tp:treatment-sec><tp:treatment-sec><!--Section generated to contain objects referenced in tp:taxon-treatment.--><fig id="F62" position="float" orientation="portrait"><object-id xmlns:xlink="http://www.w3.org/1999/xlink" content-type="doi" xlink:type="simple">10.3897/zookeys.1245.141723.figure62</object-id><object-id xmlns:xlink="http://www.w3.org/1999/xlink" content-type="zenodo_dep_id" xlink:type="simple">16021011</object-id><object-id xmlns:xlink="http://www.w3.org/1999/xlink" content-type="arpha" xlink:type="simple">8483F0FF-7790-5EFD-A3A9-860D363EE8F5</object-id><label>Figure 62.</label><caption><p><italic><tp:taxon-name><tp:taxon-name-part taxon-name-part-type="genus" reg="Kosminympha">Kosminympha</tp:taxon-name-part><tp:taxon-name-part taxon-name-part-type="species" reg="asarorum">asarorum</tp:taxon-name-part></tp:taxon-name></italic> sp. nov. nymphal mouthparts. <bold>A.</bold> Labrum, dorsal view; <bold>B.</bold> Emargination of the labrum; <bold>C.</bold> Right mandible; <bold>D.</bold> Maxilla; <bold>E.</bold> Labium; <bold>F.</bold> Superlingua of hypopharynx. Scale bars: 200 µm (<bold>A, C–E</bold>); 100 µm (<bold>B</bold>, <bold>F</bold>).</p></caption><graphic xmlns:xlink="http://www.w3.org/1999/xlink" xlink:href="zookeys-1245-041_article-141723__-g062.jpg" position="float" orientation="portrait" xlink:type="simple" id="oo_1373928.jpg"><uri content-type="original_file" xlink:type="simple">https://binary.pensoft.net/fig/1373928</uri></graphic></fig><fig id="F63" position="float" orientation="portrait"><object-id xmlns:xlink="http://www.w3.org/1999/xlink" content-type="doi" xlink:type="simple">10.3897/zookeys.1245.141723.figure63</object-id><object-id xmlns:xlink="http://www.w3.org/1999/xlink" content-type="zenodo_dep_id" xlink:type="simple">16021015</object-id><object-id xmlns:xlink="http://www.w3.org/1999/xlink" content-type="arpha" xlink:type="simple">5863FCD4-2FD2-53D6-997C-C098FD6EA4BD</object-id><label>Figure 63.</label><caption><p><italic><tp:taxon-name><tp:taxon-name-part taxon-name-part-type="genus" reg="Kosminympha">Kosminympha</tp:taxon-name-part><tp:taxon-name-part taxon-name-part-type="species" reg="asarorum">asarorum</tp:taxon-name-part></tp:taxon-name></italic> sp. nov. thorax and abdomen. <bold>A.</bold> Fore femur; <bold>B.</bold> Hind femur; <bold>C.</bold> Claw; <bold>D.</bold> Gill IV. Scale bars: 200 µm (<bold>A, B</bold>); 100 µm (<bold>C</bold>).</p></caption><graphic xmlns:xlink="http://www.w3.org/1999/xlink" xlink:href="zookeys-1245-041_article-141723__-g063.jpg" position="float" orientation="portrait" xlink:type="simple" id="oo_1373929.jpg"><uri content-type="original_file" xlink:type="simple">https://binary.pensoft.net/fig/1373929</uri></graphic></fig></tp:treatment-sec></tp:taxon-treatment>
