# Supplementary material for: ﻿The Leptophlebiidae of New Guinea (Ephemeroptera, Choroterpinae, Thraulini)
Source: Zookeys. 2025 Jul 15;1245:41–175. doi: 10.3897/zookeys.1245.141723 (PMC12284592; doi:10.3897/zookeys.1245.141723)
Supplement: XML Treatment for Kosminympha balkei [file zookeys.1245.141723-treatment33.xml]

<!DOCTYPE tp:taxon-treatment
  PUBLIC "-//TaxonX//DTD Taxonomic Treatment Publishing DTD v0 20100105//EN" "tax-treatment-NSO.dtd">
<tp:taxon-treatment xmlns:tp="http://www.plazi.org/taxpub"><tp:treatment-meta><kwd-group><label>Taxon classification</label><kwd>
                <named-content content-type="kingdom">Animalia</named-content>
              </kwd><kwd>
                <named-content content-type="order">Ephemeroptera</named-content>
              </kwd><kwd>
                <named-content content-type="family">Leptophlebiidae</named-content>
              </kwd></kwd-group><mixed-citation publication-type="journal"><person-group><name><surname>Sartori</surname><given-names>Michel</given-names></name><name><surname>Salles</surname><given-names>Frederico F.</given-names></name></person-group><article-title>﻿The <tp:taxon-name><tp:taxon-name-part taxon-name-part-type="family">Leptophlebiidae</tp:taxon-name-part></tp:taxon-name> of New Guinea (<tp:taxon-name><tp:taxon-name-part taxon-name-part-type="order">Ephemeroptera</tp:taxon-name-part></tp:taxon-name>, <tp:taxon-name><tp:taxon-name-part taxon-name-part-type="subfamily">Choroterpinae</tp:taxon-name-part></tp:taxon-name>, <tp:taxon-name><tp:taxon-name-part taxon-name-part-type="tribe">Thraulini</tp:taxon-name-part></tp:taxon-name>)</article-title><source>Zookeys</source><day>15</day><month>07</month><year>2025</year><volume>1245</volume><fpage>41</fpage><lpage>175</lpage><pub-id pub-id-type="doi">10.3897/zookeys.1245.141723</pub-id></mixed-citation></tp:treatment-meta><tp:nomenclature><label>﻿</label><tp:taxon-name>
              <object-id xmlns:xlink="http://www.w3.org/1999/xlink" content-type="arpha" xlink:type="simple">2AB4154D-4F43-54D9-B6B4-D837701847FB</object-id>
              <tp:taxon-name-part taxon-name-part-type="genus" reg="Kosminympha">Kosminympha</tp:taxon-name-part>
              <tp:taxon-name-part taxon-name-part-type="species" reg="balkei">balkei</tp:taxon-name-part>
              <object-id xmlns:xlink="http://www.w3.org/1999/xlink" content-type="zoobank" xlink:type="simple">https://zoobank.org/5F55D23D-D621-4A8B-B9AE-D5E37EFDED60</object-id>
            </tp:taxon-name><tp:taxon-status xmlns:xlink="http://www.w3.org/1999/xlink" xlink:type="simple"> sp. nov.</tp:taxon-status><xref ref-type="fig" rid="F34">Figs 34K</xref><xref ref-type="fig" rid="F60">, 60A</xref><xref ref-type="fig" rid="F65">, 65</xref><xref ref-type="fig" rid="F66">, 66</xref></tp:nomenclature><tp:treatment-sec sec-type="material" id="SECID0EANHK"><title>Material examined.</title><p><bold><italic>Holotype</italic>.</bold> • Papua New Guinea, one nymph on slide, Eastern Highlands Province, Marawaka, Ande, 1700–1800 m, 9.XI.2006, approx. <named-content xmlns:xlink="http://www.w3.org/1999/xlink" content-type="dwc:verbatimCoordinates" xlink:type="simple"><named-content content-type="geo-json" specific-use="{&#34;type&#34;:&#34;Point&#34;,&#34;coordinates&#34;:[145.830117,-7.028283]}" id="NCID0EONHK" xlink:type="simple">07°01.697'S, 145°49.807'E</named-content></named-content>, M. Balke &amp; Kinibel col [PNG87], GBIFCH01223158 (<named-content xmlns:xlink="http://www.w3.org/1999/xlink" content-type="dwc:institutional_code" xlink:title="Zoologische Staatssammlung München" xlink:href="http://grbio.org/institution/zoologische-staatssammlung" xlink:type="simple">ZSM</named-content>). <bold><italic>Paratypes</italic>.</bold> • Papua New Guinea, one nymph on slide GBIFCH01223157, 2 nymphs in ethanol, GBIFCH01523449, same data as holotype (<named-content xmlns:xlink="http://www.w3.org/1999/xlink" content-type="dwc:institutional_code" xlink:title="Naturéum, Department of zoology, Lausanne" xlink:href="http://grbio.org/institution/musee-zoologique-0" xlink:type="simple">MZL</named-content>).</p></tp:treatment-sec><tp:treatment-sec sec-type="Nymph" id="SECID0EBOHK"><title>Nymph.</title><p>Body length, female: 10.5 mm.</p></tp:treatment-sec><tp:treatment-sec sec-type="diagnosis" id="SECID0EGOHK"><title>Diagnosis.</title><p>Labrum cordiform; median part of labrum in ventral view with a row of stout and short setae; abdominal tergites predominantly orange with dark lateral marks; gills II–VI with ~ 15 filaments on each lamella; posterior margin of abdominal segment VII with minute denticles; posterolateral expansions present on abdominal segments V–IX.</p></tp:treatment-sec><tp:treatment-sec sec-type="Colouration" id="SECID0ELOHK"><title>Colouration.</title><p><bold><italic>Head</italic>.</bold> Medium brown, washed with greyish brown between ocelli, pale brown between lateral ocelli and compound eyes, clypeus medium brown. Antenna uniformly yellowish. Mouth parts brownish. <bold><italic>Thorax</italic>.</bold> Pronotum medium brown, pale brown laterally, two dark brown arch-like maculae close to the sagittal line. Mesonotum pale brown, medium brown on antero-lateral corners, fore wing pads medium brown (Fig. <xref ref-type="fig" rid="F60">60A</xref>). Femur uniformly yellowish brown, fore femur with proximal 1/3 whitish. Tibia yellowish orange. Tarsi yellowish orange. <bold><italic>Abdomen</italic>.</bold> Terga brownish orange, segment II–VII with a pair of more or less triangular dark brown maculae along the sagittal line, segment IX with a pair of square dark brown maculae, segment X entirely brownish orange. Sterna yellowish from segments I–IV, becoming brownish yellow to brownish orange posteriorly. Gills purple. Terminal filaments yellowish, darker near base.</p></tp:treatment-sec><tp:treatment-sec sec-type="description" id="SECID0ECPHK"><title>Description.</title><p><bold><italic>Head</italic>. <italic>Labrum</italic></bold> cordiform (Fig. <xref ref-type="fig" rid="F65">65A</xref>). Ratio labrum width/clypeus width 0.96. Ratio labrum width/insertion width 1.24–1.30. Medial emargination narrow with pointed denticles. Proximal row of setae present, simple. Number of setae on proximal row ~ 82–93. Distal row of setae multiple. Median part of labrum in ventral view with stout setae in row (Fig. <xref ref-type="fig" rid="F65">65B</xref>). <bold><italic>Mandibles</italic>.</bold> Outer margin with row of setae on distal 1/2. Ending of the row near incisor. Right mandible with 15–22 setae below the mola (Fig. <xref ref-type="fig" rid="F65">65C</xref>). <bold><italic>Maxillae</italic>.</bold> Posterior margin of cardo with many hair-like and long setae, together with two or three long and stout setae in submarginal position. Proximo-lateral margin of stipes with a bunch of ten long hair-like setae (Fig. <xref ref-type="fig" rid="F34">34K</xref>). Apical-ventral row with 14–15 pectinate setae. Maxillary palp segment II 0.80–0.81 as long as segment I. Maxillary palp segment III 0.57–0.65 as long as segment I (Fig. <xref ref-type="fig" rid="F65">65D</xref>). Stout setae on outer margin of segment I absent. Segment II inner margin with 1–3 stout setae, outer margin without stout setae. Segment III inner margin with four stout setae, dorsal surface half covered with setae. Segment III 1.53–1.56 × as long as base width. <bold><italic>Labium</italic>.</bold> Labial palp segment II 0.88 as long as segment I. Labial palp segment III 0.76–0.80 as long as segment I (Fig. <xref ref-type="fig" rid="F65">65E</xref>). Segment I inner margin with 25–35 stout setae, outer margin with 28–30 stout setae. Segment II outer margin with 12 stout setae. Segment III dorsal face with six or seven stout setae. Segment III 2.53–2.71 × as long as base width. <bold><italic>Hypopharynx</italic>.</bold> Apex of superlingua emarginated (Fig. <xref ref-type="fig" rid="F65">65F</xref>).</p><p><bold><italic>Thorax</italic>.</bold> Dorsal margin of femur with a row of very long, thin, pointed setae; irregular submarginal rows of pointed setae as long as or a little bit shorter than those on the dorsal margin, these setae decrease in size from the fore- to the hind femur (Fig. <xref ref-type="fig" rid="F66">66A–B</xref>); ventral margin with short, stout setae and irregular submarginal rows of long, pointed stout setae, except on hind leg where those on ventral margin are shorter; central area of upper surface with numerous long, stout, pointed setae, shorter on hind femur. Fore tibia with several rows of long simple or feathered setae on ventral margin, dorsal margin with numerous hair-like setae; middle tibia with two rows of long, simple, pointed setae on ventral margin, outer margin with numerous hair-like setae; hind tibia with several rows of simple and feathered long, stout setae on ventral margin, lower surface covered with simple and feathered setae, outer margin with short and long pointed stout setae and hair-like setae. Tarsal claw hooked with eight or nine denticles progressively larger apically (Fig. <xref ref-type="fig" rid="F66">66C</xref>).</p><p><bold><italic>Abdomen</italic>.</bold> Gill I with both lamellae. Gills II–VII with dorsal and ventral lamellae of the same size. Gill I with ~ 10 filaments on each lamella, gills II–VI with ~ 15 filaments on each lamella, gill VII minute with 5–7 filaments on each lamella. Filamentous projections on apex. Posterior margin of terga IX with denticles. Posterior margin of terga VII–VIII with minute denticles. Posterior margin of terga V–VI without denticles. Posterolateral projections present on segments V–IX.</p></tp:treatment-sec><tp:treatment-sec sec-type="etymology" id="SECID0EVRHK"><title>Derivatio nominis.</title><p>This species is dedicated to Dr Michael Balke (<named-content xmlns:xlink="http://www.w3.org/1999/xlink" content-type="dwc:institutional_code" xlink:title="Zoologische Staatssammlung München" xlink:href="http://grbio.org/institution/zoologische-staatssammlung" xlink:type="simple">ZSM</named-content>, Germany), collector of most of the species treated here.</p></tp:treatment-sec><tp:treatment-sec><!--Section generated to contain objects referenced in tp:taxon-treatment.--><fig id="F34" position="float" orientation="portrait"><object-id xmlns:xlink="http://www.w3.org/1999/xlink" content-type="doi" xlink:type="simple">10.3897/zookeys.1245.141723.figure34</object-id><object-id xmlns:xlink="http://www.w3.org/1999/xlink" content-type="zenodo_dep_id" xlink:type="simple">16020875</object-id><object-id xmlns:xlink="http://www.w3.org/1999/xlink" content-type="arpha" xlink:type="simple">4F7E8BE4-8758-5CC4-96C2-F0D13DB8E623</object-id><label>Figure 34.</label><caption><p>
                  Maxillae: posterior margin of cardo (<bold>A–D</bold>) and proximo-lateral margin of stipes (<bold>E–L</bold>). <bold>A.</bold><tp:taxon-name><tp:taxon-name-part taxon-name-part-type="genus" reg="Thraulus">Thraulus</tp:taxon-name-part> (<tp:taxon-name-part taxon-name-part-type="subgenus" reg="Thraulus">Thraulus</tp:taxon-name-part>) <tp:taxon-name-part taxon-name-part-type="species" reg="eloisae">eloisae</tp:taxon-name-part></tp:taxon-name> sp. nov.; <bold>B.</bold><tp:taxon-name><tp:taxon-name-part taxon-name-part-type="genus" reg="Thraulus">Thraulus</tp:taxon-name-part> (<tp:taxon-name-part taxon-name-part-type="subgenus" reg="Masharikella">Masharikella</tp:taxon-name-part>) <tp:taxon-name-part taxon-name-part-type="species" reg="iteris">iteris</tp:taxon-name-part></tp:taxon-name> sp.nov.; <bold>C.</bold><italic><tp:taxon-name><tp:taxon-name-part taxon-name-part-type="genus" reg="Nonnullidens">Nonnullidens</tp:taxon-name-part><tp:taxon-name-part taxon-name-part-type="species" reg="fuyugensis">fuyugensis</tp:taxon-name-part></tp:taxon-name></italic> sp.nov. <bold>D</bold><italic><tp:taxon-name><tp:taxon-name-part taxon-name-part-type="genus" reg="Kosminympha">Kosminympha</tp:taxon-name-part><tp:taxon-name-part taxon-name-part-type="species" reg="kalamorum">kalamorum</tp:taxon-name-part></tp:taxon-name></italic> sp. nov.; <bold>E.</bold><tp:taxon-name><tp:taxon-name-part taxon-name-part-type="genus" reg="Thraulus">Thraulus</tp:taxon-name-part> (<tp:taxon-name-part taxon-name-part-type="subgenus" reg="Thraulus">Thraulus</tp:taxon-name-part>) <tp:taxon-name-part taxon-name-part-type="species" reg="timorensis">timorensis</tp:taxon-name-part></tp:taxon-name> sp. nov.; <bold>F.</bold><tp:taxon-name><tp:taxon-name-part taxon-name-part-type="genus" reg="Thraulus">Thraulus</tp:taxon-name-part> (<tp:taxon-name-part taxon-name-part-type="subgenus" reg="Masharikella">Masharikella</tp:taxon-name-part>) <tp:taxon-name-part taxon-name-part-type="species" reg="johannisluci">johannisluci</tp:taxon-name-part></tp:taxon-name> sp. nov. <bold>G</bold><tp:taxon-name><tp:taxon-name-part taxon-name-part-type="genus" reg="Thraulus">Thraulus</tp:taxon-name-part> (<tp:taxon-name-part taxon-name-part-type="subgenus" reg="Masharikella">Masharikella</tp:taxon-name-part>) <tp:taxon-name-part taxon-name-part-type="species" reg="pascalae">pascalae</tp:taxon-name-part></tp:taxon-name> sp. nov.; <bold>H.</bold><italic><tp:taxon-name><tp:taxon-name-part taxon-name-part-type="genus" reg="Nonnullidens">Nonnullidens</tp:taxon-name-part></tp:taxon-name></italic> sp. A; <bold>I.</bold><italic><tp:taxon-name><tp:taxon-name-part taxon-name-part-type="genus" reg="Nonnullidens">Nonnullidens</tp:taxon-name-part><tp:taxon-name-part taxon-name-part-type="species" reg="moiorum">moiorum</tp:taxon-name-part></tp:taxon-name></italic> sp.nov.; <bold>J.</bold><italic><tp:taxon-name><tp:taxon-name-part taxon-name-part-type="genus" reg="Kosminympha">Kosminympha</tp:taxon-name-part><tp:taxon-name-part taxon-name-part-type="species" reg="paulinae">paulinae</tp:taxon-name-part></tp:taxon-name></italic> sp. nov.; <bold>K.</bold><italic><tp:taxon-name><tp:taxon-name-part taxon-name-part-type="genus" reg="Kosminympha">Kosminympha</tp:taxon-name-part><tp:taxon-name-part taxon-name-part-type="species" reg="balkei">balkei</tp:taxon-name-part></tp:taxon-name></italic> sp. nov.; <bold>L.</bold><italic><tp:taxon-name><tp:taxon-name-part taxon-name-part-type="genus" reg="Kosminympha">Kosminympha</tp:taxon-name-part><tp:taxon-name-part taxon-name-part-type="species" reg="baruya">baruya</tp:taxon-name-part></tp:taxon-name></italic> sp. nov.</p></caption><graphic xmlns:xlink="http://www.w3.org/1999/xlink" xlink:href="zookeys-1245-041_article-141723__-g034.jpg" position="float" orientation="portrait" xlink:type="simple" id="oo_1373900.jpg"><uri content-type="original_file" xlink:type="simple">https://binary.pensoft.net/fig/1373900</uri></graphic></fig><fig id="F60" position="float" orientation="portrait"><object-id xmlns:xlink="http://www.w3.org/1999/xlink" content-type="doi" xlink:type="simple">10.3897/zookeys.1245.141723.figure60</object-id><object-id xmlns:xlink="http://www.w3.org/1999/xlink" content-type="zenodo_dep_id" xlink:type="simple">16021003</object-id><object-id xmlns:xlink="http://www.w3.org/1999/xlink" content-type="arpha" xlink:type="simple">F141AD0F-8B2E-5015-A3F5-04954611D71A</object-id><label>Figure 60.</label><caption><p>Habitus of <italic><tp:taxon-name><tp:taxon-name-part taxon-name-part-type="genus" reg="Kosminympha">Kosminympha</tp:taxon-name-part><tp:taxon-name-part taxon-name-part-type="species" reg="balkei">balkei</tp:taxon-name-part></tp:taxon-name></italic> sp. nov. (<bold>A</bold>), <italic><tp:taxon-name><tp:taxon-name-part taxon-name-part-type="genus" reg="Kosminympha">Kosminympha</tp:taxon-name-part><tp:taxon-name-part taxon-name-part-type="species" reg="kalamorum">kalamorum</tp:taxon-name-part></tp:taxon-name></italic> sp. nov. (<bold>B</bold>) and <italic><tp:taxon-name><tp:taxon-name-part taxon-name-part-type="genus" reg="Kosminympha">Kosminympha</tp:taxon-name-part><tp:taxon-name-part taxon-name-part-type="species" reg="asarorum">asarorum</tp:taxon-name-part></tp:taxon-name></italic> sp. nov. (<bold>C</bold>). Scale bars: 1 mm.</p></caption><graphic xmlns:xlink="http://www.w3.org/1999/xlink" xlink:href="zookeys-1245-041_article-141723__-g060.jpg" position="float" orientation="portrait" xlink:type="simple" id="oo_1373926.jpg"><uri content-type="original_file" xlink:type="simple">https://binary.pensoft.net/fig/1373926</uri></graphic></fig><fig id="F65" position="float" orientation="portrait"><object-id xmlns:xlink="http://www.w3.org/1999/xlink" content-type="doi" xlink:type="simple">10.3897/zookeys.1245.141723.figure65</object-id><object-id xmlns:xlink="http://www.w3.org/1999/xlink" content-type="zenodo_dep_id" xlink:type="simple">16021025</object-id><object-id xmlns:xlink="http://www.w3.org/1999/xlink" content-type="arpha" xlink:type="simple">BD1C53DA-489F-58DE-999B-3CFD7C58721D</object-id><label>Figure 65.</label><caption><p><italic><tp:taxon-name><tp:taxon-name-part taxon-name-part-type="genus" reg="Kosminympha">Kosminympha</tp:taxon-name-part><tp:taxon-name-part taxon-name-part-type="species" reg="balkei">balkei</tp:taxon-name-part></tp:taxon-name></italic> sp. nov. nymphal mouthparts. <bold>A.</bold> Labrum, dorsal view; <bold>B.</bold> Emargination of the labrum; <bold>C.</bold> Right mandible; <bold>D.</bold> Maxilla; <bold>E.</bold> Labium; <bold>F.</bold> Superlingua of hypopharynx. Scale bars: 200 µm (<bold>A, C–F</bold>); 100 µm (<bold>B</bold>).</p></caption><graphic xmlns:xlink="http://www.w3.org/1999/xlink" xlink:href="zookeys-1245-041_article-141723__-g065.jpg" position="float" orientation="portrait" xlink:type="simple" id="oo_1373931.jpg"><uri content-type="original_file" xlink:type="simple">https://binary.pensoft.net/fig/1373931</uri></graphic></fig><fig id="F66" position="float" orientation="portrait"><object-id xmlns:xlink="http://www.w3.org/1999/xlink" content-type="doi" xlink:type="simple">10.3897/zookeys.1245.141723.figure66</object-id><object-id xmlns:xlink="http://www.w3.org/1999/xlink" content-type="zenodo_dep_id" xlink:type="simple">16021029</object-id><object-id xmlns:xlink="http://www.w3.org/1999/xlink" content-type="arpha" xlink:type="simple">287774D1-7DDC-5215-A69B-BFB5231C942F</object-id><label>Figure 66.</label><caption><p><italic><tp:taxon-name><tp:taxon-name-part taxon-name-part-type="genus" reg="Kosminympha">Kosminympha</tp:taxon-name-part><tp:taxon-name-part taxon-name-part-type="species" reg="balkei">balkei</tp:taxon-name-part></tp:taxon-name></italic> sp. nov. thorax. <bold>A.</bold> Fore femur; <bold>B.</bold> Hind femur; <bold>C.</bold> Claw. Scale bars: 200 µm (<bold>A, B</bold>); 100 µm (<bold>C</bold>).</p></caption><graphic xmlns:xlink="http://www.w3.org/1999/xlink" xlink:href="zookeys-1245-041_article-141723__-g066.jpg" position="float" orientation="portrait" xlink:type="simple" id="oo_1373932.jpg"><uri content-type="original_file" xlink:type="simple">https://binary.pensoft.net/fig/1373932</uri></graphic></fig></tp:treatment-sec></tp:taxon-treatment>
