# Supplementary material for: ﻿The Leptophlebiidae of New Guinea (Ephemeroptera, Choroterpinae, Thraulini)
Source: Zookeys. 2025 Jul 15;1245:41–175. doi: 10.3897/zookeys.1245.141723 (PMC12284592; doi:10.3897/zookeys.1245.141723)
Supplement: XML Treatment for Kosminympha kalamorum [file zookeys.1245.141723-treatment35.xml]

<!DOCTYPE tp:taxon-treatment
  PUBLIC "-//TaxonX//DTD Taxonomic Treatment Publishing DTD v0 20100105//EN" "tax-treatment-NSO.dtd">
<tp:taxon-treatment xmlns:tp="http://www.plazi.org/taxpub"><tp:treatment-meta><kwd-group><label>Taxon classification</label><kwd>
                <named-content content-type="kingdom">Animalia</named-content>
              </kwd><kwd>
                <named-content content-type="order">Ephemeroptera</named-content>
              </kwd><kwd>
                <named-content content-type="family">Leptophlebiidae</named-content>
              </kwd></kwd-group><mixed-citation publication-type="journal"><person-group><name><surname>Sartori</surname><given-names>Michel</given-names></name><name><surname>Salles</surname><given-names>Frederico F.</given-names></name></person-group><article-title>﻿The <tp:taxon-name><tp:taxon-name-part taxon-name-part-type="family">Leptophlebiidae</tp:taxon-name-part></tp:taxon-name> of New Guinea (<tp:taxon-name><tp:taxon-name-part taxon-name-part-type="order">Ephemeroptera</tp:taxon-name-part></tp:taxon-name>, <tp:taxon-name><tp:taxon-name-part taxon-name-part-type="subfamily">Choroterpinae</tp:taxon-name-part></tp:taxon-name>, <tp:taxon-name><tp:taxon-name-part taxon-name-part-type="tribe">Thraulini</tp:taxon-name-part></tp:taxon-name>)</article-title><source>Zookeys</source><day>15</day><month>07</month><year>2025</year><volume>1245</volume><fpage>41</fpage><lpage>175</lpage><pub-id pub-id-type="doi">10.3897/zookeys.1245.141723</pub-id></mixed-citation></tp:treatment-meta><tp:nomenclature><label>﻿</label><tp:taxon-name>
              <object-id xmlns:xlink="http://www.w3.org/1999/xlink" content-type="arpha" xlink:type="simple">9C67D26A-68C3-5566-A388-366F02EE5DE4</object-id>
              <tp:taxon-name-part taxon-name-part-type="genus" reg="Kosminympha">Kosminympha</tp:taxon-name-part>
              <tp:taxon-name-part taxon-name-part-type="species" reg="kalamorum">kalamorum</tp:taxon-name-part>
              <object-id xmlns:xlink="http://www.w3.org/1999/xlink" content-type="zoobank" xlink:type="simple">https://zoobank.org/98780BA3-8E3F-4683-AA0C-440693701997</object-id>
            </tp:taxon-name><tp:taxon-status xmlns:xlink="http://www.w3.org/1999/xlink" xlink:type="simple"> sp. nov.</tp:taxon-status><xref ref-type="fig" rid="F34">Figs 34D</xref><xref ref-type="fig" rid="F60">, 60B</xref><xref ref-type="fig" rid="F69">, 69</xref><xref ref-type="fig" rid="F70">, 70</xref></tp:nomenclature><tp:treatment-sec sec-type="material" id="SECID0EP6HK"><title>Material examined.</title><p><bold><italic>Holotype</italic>.</bold> • Papua New Guinea, one nymph on slide, Western Highlands Province, Simbai, 1800–2000 m, 26.II.2007, <named-content xmlns:xlink="http://www.w3.org/1999/xlink" content-type="dwc:verbatimCoordinates" xlink:type="simple"><named-content content-type="geo-json" specific-use="{&#34;type&#34;:&#34;Point&#34;,&#34;coordinates&#34;:[144.545283,-5.264533]}" id="NCID0E46HK" xlink:type="simple">05°15.872'S, 144°32.717'E</named-content></named-content>, Kinibel col [PNG134], GBIFCH01223161 (<named-content xmlns:xlink="http://www.w3.org/1999/xlink" content-type="dwc:institutional_code" xlink:title="Zoologische Staatssammlung München" xlink:href="http://grbio.org/institution/zoologische-staatssammlung" xlink:type="simple">ZSM</named-content>). <bold><italic>Paratypes</italic>.</bold> • Papua New Guinea, one nymph on slide, GBICH01223162, 2 nymphs in ethanol, GBIFCH01523447, same data as holotype (<named-content xmlns:xlink="http://www.w3.org/1999/xlink" content-type="dwc:institutional_code" xlink:title="Naturéum, Department of zoology, Lausanne" xlink:href="http://grbio.org/institution/musee-zoologique-0" xlink:type="simple">MZL</named-content>). • Papua New Guinea, one nymph on slide, GBIFCH01223163, Eastern Highlands Province, Akameku – Brahmin, Bismarck Range, 2200 m, 23.XI.2006, <named-content xmlns:xlink="http://www.w3.org/1999/xlink" content-type="dwc:verbatimCoordinates" xlink:type="simple"><named-content content-type="geo-json" specific-use="{&#34;type&#34;:&#34;Point&#34;,&#34;coordinates&#34;:[145.370633,-5.946683]}" id="NCID0EUAAM" xlink:type="simple">05°56.801'S, 145°22.238'E</named-content></named-content>, M. Balke &amp; Kinibel col [PNG106] (<named-content xmlns:xlink="http://www.w3.org/1999/xlink" content-type="dwc:institutional_code" xlink:title="Naturéum, Department of zoology, Lausanne" xlink:href="http://grbio.org/institution/musee-zoologique-0" xlink:type="simple">MZL</named-content>).</p></tp:treatment-sec><tp:treatment-sec sec-type="Nymph" id="SECID0E5AAM"><title>Nymph.</title><p>Body length, female: 11.5 mm.</p></tp:treatment-sec><tp:treatment-sec sec-type="diagnosis" id="SECID0EDBAM"><title>Diagnosis.</title><p>Labrum trapezoid; median part of labrum in ventral view with scattered thin and long setae; abdominal tergites predominantly orange with dark lateral marks; posterior margin of abdominal segment VII without denticles; posterolateral expansions present on abdominal segments VII–IX.</p></tp:treatment-sec><tp:treatment-sec sec-type="Colouration" id="SECID0EIBAM"><title>Colouration.</title><p><bold><italic>Head</italic>.</bold> Medium brown, washed with dark brown between ocelli, pale brown between lateral ocelli and compound eyes, clypeus medium brown. Antenna uniformly yellowish. Mouth parts brownish. <bold><italic>Thorax</italic>.</bold> Pronotum medium brown, dark brown laterally, a large dark brown anchor-like macula straddling the sagittal line. Mesonotum pale brown, medium brown laterally, fore wing pads dark brown (Fig. <xref ref-type="fig" rid="F60">60B</xref>). Femur: fore femur yellowish brown, with proximal 1/3 whitish, mid- and hind femur pale brown. Tibia yellowish brown, apex of fore tibia dark brown. Tarsi pale brown. <bold><italic>Abdomen</italic>.</bold> Terga brownish orange, segment II–V with a pair of elongated dark brown maculae along the sagittal line, segments VI–IX with a pair of triangular to square dark brown maculae, segment IX with two small dark stripes along the lateral margins, segment X entirely brownish orange. Sterna yellowish from segments I–IV, becoming brownish yellow to brownish orange posteriorly. Gills purple. Terminal filaments yellowish.</p></tp:treatment-sec><tp:treatment-sec sec-type="description" id="SECID0E6BAM"><title>Description.</title><p><bold><italic>Head</italic>. <italic>Labrum</italic></bold> trapezoid (Fig. <xref ref-type="fig" rid="F69">69A</xref>). Ratio labrum width/clypeus width 1.26–1.27. Ratio labrum width/insertion width 1.69–1.71. Medial emargination shallow with flat denticles. Proximal row of setae simple, shifted to distal margin. Number of setae on proximal row ~ 123–130. Distal row of setae multiple. Median part of labrum in ventral view with scattered thin setae (Fig. <xref ref-type="fig" rid="F69">69B</xref>). <bold><italic>Mandibles</italic>.</bold> Outer margin with row of setae on distal 1/2. Ending of the row before incisor. Right mandible with 8–13 setae below the mola (Fig. <xref ref-type="fig" rid="F69">69C</xref>). <bold><italic>Maxillae</italic>.</bold> Posterior margin of cardo with few stout and medium size setae (Fig. <xref ref-type="fig" rid="F34">34D</xref>). Proximo-lateral margin of stipes with a bunch of eight long and stout setae. Apical-ventral row with 34–44 pectinate setae. Maxillary palp segment II 0.77–0.86 as long as segment I. Maxillary palp segment III 0.77–0.86 as long as segment I (Fig. <xref ref-type="fig" rid="F69">69D</xref>). Stout setae on outer margin of segment I absent. Segment II inner margin with two stout setae, outer margin without or with up to two stout setae. Segment III inner margin with six stout setae, dorsal surface with few setae at apex. Segment III 1.67–2.00 × as long as base width. <bold><italic>Labium</italic>.</bold> Labial palp segment II 0.84–0.87 as long as segment I. Labial palp segment III 0.60–0.64 as long as segment I (Fig. <xref ref-type="fig" rid="F69">69E</xref>). Segment I inner margin with 8–10 stout setae. Segment I outer margin with 12–16 stout setae. Segment II outer margin with 6–10 stout setae. Segment III dorsal face without stout setae. Segment III 2.56–3.33 × as long as base width. <bold><italic>Hypopharynx</italic>.</bold> Apex of superlingua truncate (Fig. <xref ref-type="fig" rid="F69">69F</xref>).</p><p><bold><italic>Thorax</italic>.</bold> Dorsal margin of fore femur with few stout, short, pointed setae, and a double submarginal row of long, stout, pointed setae (Fig. <xref ref-type="fig" rid="F70">70A</xref>); dorsal margin of mid- and hind femur with a row of long, thin, pointed setae; a submarginal row of pointed setae as long as or a little bit shorter than those on the dorsal margin (Fig. <xref ref-type="fig" rid="F70">70B</xref>); ventral margin with short, stout setae and an irregular submarginal row of long, pointed stout setae, except on hind leg where those on ventral margin are shorter; central area of upper surface with numerous short, stout, blunt setae. Fore tibia with two or three rows of long simple or feathered setae on ventral margin, dorsal margin with numerous hair-like setae; middle tibia with one row of short, simple, pointed setae, and a submarginal row of long, simple, pointed stout setae on ventral margin, outer margin with numerous hair-like setae; hind tibia with a row of simple long, stout setae on ventral margin, outer margin with short pointed stout setae and hair-like setae. Tarsal claw hooked with 6–8 denticles progressively larger apically, followed by two tiny protuberances (Fig. <xref ref-type="fig" rid="F70">70C</xref>).</p><p><bold><italic>Abdomen</italic>.</bold> Gill I with both lamellae. Gills II–VII with dorsal and ventral lamellae of the same size. Gill I with ~ 10 filaments on each lamella, gills II–VI with ~ 15 filaments on each lamella (Fig. <xref ref-type="fig" rid="F70">70F</xref>), gill VII minute with 5–7 filaments on each lamella. Filamentous projections on apex. Posterior margin of terga IX with minute denticles, or with larger denticles (Fig. <xref ref-type="fig" rid="F70">70D</xref>). Posterior margin of terga VIII with minute denticles (Fig. <xref ref-type="fig" rid="F70">70E</xref>). Posterior margin of terga V–VII without denticles. Posterolateral projections present on segments VII–IX.</p></tp:treatment-sec><tp:treatment-sec sec-type="etymology" id="SECID0ECFAM"><title>Derivatio nominis.</title><p>The specific name is to acknowledge the Kalam tribe of the remote area of Simbai, where the specimens described here come from.</p></tp:treatment-sec><tp:treatment-sec><!--Section generated to contain objects referenced in tp:taxon-treatment.--><fig id="F34" position="float" orientation="portrait"><object-id xmlns:xlink="http://www.w3.org/1999/xlink" content-type="doi" xlink:type="simple">10.3897/zookeys.1245.141723.figure34</object-id><object-id xmlns:xlink="http://www.w3.org/1999/xlink" content-type="zenodo_dep_id" xlink:type="simple">16020875</object-id><object-id xmlns:xlink="http://www.w3.org/1999/xlink" content-type="arpha" xlink:type="simple">4F7E8BE4-8758-5CC4-96C2-F0D13DB8E623</object-id><label>Figure 34.</label><caption><p>
                  Maxillae: posterior margin of cardo (<bold>A–D</bold>) and proximo-lateral margin of stipes (<bold>E–L</bold>). <bold>A.</bold><tp:taxon-name><tp:taxon-name-part taxon-name-part-type="genus" reg="Thraulus">Thraulus</tp:taxon-name-part> (<tp:taxon-name-part taxon-name-part-type="subgenus" reg="Thraulus">Thraulus</tp:taxon-name-part>) <tp:taxon-name-part taxon-name-part-type="species" reg="eloisae">eloisae</tp:taxon-name-part></tp:taxon-name> sp. nov.; <bold>B.</bold><tp:taxon-name><tp:taxon-name-part taxon-name-part-type="genus" reg="Thraulus">Thraulus</tp:taxon-name-part> (<tp:taxon-name-part taxon-name-part-type="subgenus" reg="Masharikella">Masharikella</tp:taxon-name-part>) <tp:taxon-name-part taxon-name-part-type="species" reg="iteris">iteris</tp:taxon-name-part></tp:taxon-name> sp.nov.; <bold>C.</bold><italic><tp:taxon-name><tp:taxon-name-part taxon-name-part-type="genus" reg="Nonnullidens">Nonnullidens</tp:taxon-name-part><tp:taxon-name-part taxon-name-part-type="species" reg="fuyugensis">fuyugensis</tp:taxon-name-part></tp:taxon-name></italic> sp.nov. <bold>D</bold><italic><tp:taxon-name><tp:taxon-name-part taxon-name-part-type="genus" reg="Kosminympha">Kosminympha</tp:taxon-name-part><tp:taxon-name-part taxon-name-part-type="species" reg="kalamorum">kalamorum</tp:taxon-name-part></tp:taxon-name></italic> sp. nov.; <bold>E.</bold><tp:taxon-name><tp:taxon-name-part taxon-name-part-type="genus" reg="Thraulus">Thraulus</tp:taxon-name-part> (<tp:taxon-name-part taxon-name-part-type="subgenus" reg="Thraulus">Thraulus</tp:taxon-name-part>) <tp:taxon-name-part taxon-name-part-type="species" reg="timorensis">timorensis</tp:taxon-name-part></tp:taxon-name> sp. nov.; <bold>F.</bold><tp:taxon-name><tp:taxon-name-part taxon-name-part-type="genus" reg="Thraulus">Thraulus</tp:taxon-name-part> (<tp:taxon-name-part taxon-name-part-type="subgenus" reg="Masharikella">Masharikella</tp:taxon-name-part>) <tp:taxon-name-part taxon-name-part-type="species" reg="johannisluci">johannisluci</tp:taxon-name-part></tp:taxon-name> sp. nov. <bold>G</bold><tp:taxon-name><tp:taxon-name-part taxon-name-part-type="genus" reg="Thraulus">Thraulus</tp:taxon-name-part> (<tp:taxon-name-part taxon-name-part-type="subgenus" reg="Masharikella">Masharikella</tp:taxon-name-part>) <tp:taxon-name-part taxon-name-part-type="species" reg="pascalae">pascalae</tp:taxon-name-part></tp:taxon-name> sp. nov.; <bold>H.</bold><italic><tp:taxon-name><tp:taxon-name-part taxon-name-part-type="genus" reg="Nonnullidens">Nonnullidens</tp:taxon-name-part></tp:taxon-name></italic> sp. A; <bold>I.</bold><italic><tp:taxon-name><tp:taxon-name-part taxon-name-part-type="genus" reg="Nonnullidens">Nonnullidens</tp:taxon-name-part><tp:taxon-name-part taxon-name-part-type="species" reg="moiorum">moiorum</tp:taxon-name-part></tp:taxon-name></italic> sp.nov.; <bold>J.</bold><italic><tp:taxon-name><tp:taxon-name-part taxon-name-part-type="genus" reg="Kosminympha">Kosminympha</tp:taxon-name-part><tp:taxon-name-part taxon-name-part-type="species" reg="paulinae">paulinae</tp:taxon-name-part></tp:taxon-name></italic> sp. nov.; <bold>K.</bold><italic><tp:taxon-name><tp:taxon-name-part taxon-name-part-type="genus" reg="Kosminympha">Kosminympha</tp:taxon-name-part><tp:taxon-name-part taxon-name-part-type="species" reg="balkei">balkei</tp:taxon-name-part></tp:taxon-name></italic> sp. nov.; <bold>L.</bold><italic><tp:taxon-name><tp:taxon-name-part taxon-name-part-type="genus" reg="Kosminympha">Kosminympha</tp:taxon-name-part><tp:taxon-name-part taxon-name-part-type="species" reg="baruya">baruya</tp:taxon-name-part></tp:taxon-name></italic> sp. nov.</p></caption><graphic xmlns:xlink="http://www.w3.org/1999/xlink" xlink:href="zookeys-1245-041_article-141723__-g034.jpg" position="float" orientation="portrait" xlink:type="simple" id="oo_1373900.jpg"><uri content-type="original_file" xlink:type="simple">https://binary.pensoft.net/fig/1373900</uri></graphic></fig><fig id="F60" position="float" orientation="portrait"><object-id xmlns:xlink="http://www.w3.org/1999/xlink" content-type="doi" xlink:type="simple">10.3897/zookeys.1245.141723.figure60</object-id><object-id xmlns:xlink="http://www.w3.org/1999/xlink" content-type="zenodo_dep_id" xlink:type="simple">16021003</object-id><object-id xmlns:xlink="http://www.w3.org/1999/xlink" content-type="arpha" xlink:type="simple">F141AD0F-8B2E-5015-A3F5-04954611D71A</object-id><label>Figure 60.</label><caption><p>Habitus of <italic><tp:taxon-name><tp:taxon-name-part taxon-name-part-type="genus" reg="Kosminympha">Kosminympha</tp:taxon-name-part><tp:taxon-name-part taxon-name-part-type="species" reg="balkei">balkei</tp:taxon-name-part></tp:taxon-name></italic> sp. nov. (<bold>A</bold>), <italic><tp:taxon-name><tp:taxon-name-part taxon-name-part-type="genus" reg="Kosminympha">Kosminympha</tp:taxon-name-part><tp:taxon-name-part taxon-name-part-type="species" reg="kalamorum">kalamorum</tp:taxon-name-part></tp:taxon-name></italic> sp. nov. (<bold>B</bold>) and <italic><tp:taxon-name><tp:taxon-name-part taxon-name-part-type="genus" reg="Kosminympha">Kosminympha</tp:taxon-name-part><tp:taxon-name-part taxon-name-part-type="species" reg="asarorum">asarorum</tp:taxon-name-part></tp:taxon-name></italic> sp. nov. (<bold>C</bold>). Scale bars: 1 mm.</p></caption><graphic xmlns:xlink="http://www.w3.org/1999/xlink" xlink:href="zookeys-1245-041_article-141723__-g060.jpg" position="float" orientation="portrait" xlink:type="simple" id="oo_1373926.jpg"><uri content-type="original_file" xlink:type="simple">https://binary.pensoft.net/fig/1373926</uri></graphic></fig><fig id="F69" position="float" orientation="portrait"><object-id xmlns:xlink="http://www.w3.org/1999/xlink" content-type="doi" xlink:type="simple">10.3897/zookeys.1245.141723.figure69</object-id><object-id xmlns:xlink="http://www.w3.org/1999/xlink" content-type="zenodo_dep_id" xlink:type="simple">16021045</object-id><object-id xmlns:xlink="http://www.w3.org/1999/xlink" content-type="arpha" xlink:type="simple">1DA27402-AE85-54B2-81D5-B62807B4A5CA</object-id><label>Figure 69.</label><caption><p><italic><tp:taxon-name><tp:taxon-name-part taxon-name-part-type="genus" reg="Kosminympha">Kosminympha</tp:taxon-name-part><tp:taxon-name-part taxon-name-part-type="species" reg="kalamorum">kalamorum</tp:taxon-name-part></tp:taxon-name></italic> sp. nov. nymphal mouthparts. <bold>A.</bold> Labrum, dorsal view; <bold>B.</bold> Emargination of the labrum; <bold>C.</bold> Right mandible; <bold>D.</bold> Maxilla; <bold>E.</bold> Labium; <bold>F.</bold> Superlingua of hypopharynx. Scale bars: 200 µm (<bold>A–F</bold>); 100 µm (<bold>B</bold>).</p></caption><graphic xmlns:xlink="http://www.w3.org/1999/xlink" xlink:href="zookeys-1245-041_article-141723__-g069.jpg" position="float" orientation="portrait" xlink:type="simple" id="oo_1373935.jpg"><uri content-type="original_file" xlink:type="simple">https://binary.pensoft.net/fig/1373935</uri></graphic></fig><fig id="F70" position="float" orientation="portrait"><object-id xmlns:xlink="http://www.w3.org/1999/xlink" content-type="doi" xlink:type="simple">10.3897/zookeys.1245.141723.figure70</object-id><object-id xmlns:xlink="http://www.w3.org/1999/xlink" content-type="zenodo_dep_id" xlink:type="simple">16021055</object-id><object-id xmlns:xlink="http://www.w3.org/1999/xlink" content-type="arpha" xlink:type="simple">C1EF515E-6674-5CA5-AB52-1FEF93BB6672</object-id><label>Figure 70.</label><caption><p><italic><tp:taxon-name><tp:taxon-name-part taxon-name-part-type="genus" reg="Kosminympha">Kosminympha</tp:taxon-name-part><tp:taxon-name-part taxon-name-part-type="species" reg="kalamorum">kalamorum</tp:taxon-name-part></tp:taxon-name></italic> sp. nov. thorax and abdomen. <bold>A.</bold> Fore femur; <bold>B.</bold> Hind femur; <bold>C.</bold> Claw; <bold>D.</bold> Posterior margin of tergite IX; <bold>E.</bold> Posterior margin of tergite VIII; <bold>F.</bold> Gill IV. Scale bars: 200 µm (<bold>A, B</bold>); 100 µm (<bold>C–E</bold>).</p></caption><graphic xmlns:xlink="http://www.w3.org/1999/xlink" xlink:href="zookeys-1245-041_article-141723__-g070.jpg" position="float" orientation="portrait" xlink:type="simple" id="oo_1373936.jpg"><uri content-type="original_file" xlink:type="simple">https://binary.pensoft.net/fig/1373936</uri></graphic></fig></tp:treatment-sec></tp:taxon-treatment>
