# Supplementary material for: ﻿The Leptophlebiidae of New Guinea (Ephemeroptera, Choroterpinae, Thraulini)
Source: Zookeys. 2025 Jul 15;1245:41–175. doi: 10.3897/zookeys.1245.141723 (PMC12284592; doi:10.3897/zookeys.1245.141723)
Supplement: XML Treatment for Kosminympha paulinae [file zookeys.1245.141723-treatment36.xml]

<!DOCTYPE tp:taxon-treatment
  PUBLIC "-//TaxonX//DTD Taxonomic Treatment Publishing DTD v0 20100105//EN" "tax-treatment-NSO.dtd">
<tp:taxon-treatment xmlns:tp="http://www.plazi.org/taxpub"><tp:treatment-meta><kwd-group><label>Taxon classification</label><kwd>
                <named-content content-type="kingdom">Animalia</named-content>
              </kwd><kwd>
                <named-content content-type="order">Ephemeroptera</named-content>
              </kwd><kwd>
                <named-content content-type="family">Leptophlebiidae</named-content>
              </kwd></kwd-group><mixed-citation publication-type="journal"><person-group><name><surname>Sartori</surname><given-names>Michel</given-names></name><name><surname>Salles</surname><given-names>Frederico F.</given-names></name></person-group><article-title>﻿The <tp:taxon-name><tp:taxon-name-part taxon-name-part-type="family">Leptophlebiidae</tp:taxon-name-part></tp:taxon-name> of New Guinea (<tp:taxon-name><tp:taxon-name-part taxon-name-part-type="order">Ephemeroptera</tp:taxon-name-part></tp:taxon-name>, <tp:taxon-name><tp:taxon-name-part taxon-name-part-type="subfamily">Choroterpinae</tp:taxon-name-part></tp:taxon-name>, <tp:taxon-name><tp:taxon-name-part taxon-name-part-type="tribe">Thraulini</tp:taxon-name-part></tp:taxon-name>)</article-title><source>Zookeys</source><day>15</day><month>07</month><year>2025</year><volume>1245</volume><fpage>41</fpage><lpage>175</lpage><pub-id pub-id-type="doi">10.3897/zookeys.1245.141723</pub-id></mixed-citation></tp:treatment-meta><tp:nomenclature><label>﻿</label><tp:taxon-name>
              <object-id xmlns:xlink="http://www.w3.org/1999/xlink" content-type="arpha" xlink:type="simple">B808E337-80E5-539C-B1EC-90D3B0EA8C7F</object-id>
              <tp:taxon-name-part taxon-name-part-type="genus" reg="Kosminympha">Kosminympha</tp:taxon-name-part>
              <tp:taxon-name-part taxon-name-part-type="species" reg="paulinae">paulinae</tp:taxon-name-part>
              <object-id xmlns:xlink="http://www.w3.org/1999/xlink" content-type="zoobank" xlink:type="simple">https://zoobank.org/B4CB8181-3200-4318-A7DD-C13A07D3E55A</object-id>
            </tp:taxon-name><tp:taxon-status xmlns:xlink="http://www.w3.org/1999/xlink" xlink:type="simple"> sp. nov.</tp:taxon-status><xref ref-type="fig" rid="F34">Figs 34J</xref><xref ref-type="fig" rid="F61">, 61C</xref><xref ref-type="fig" rid="F71">, 71</xref><xref ref-type="fig" rid="F72">, 72</xref></tp:nomenclature><tp:treatment-sec sec-type="material" id="SECID0EAHAM"><title>Material examined.</title><p><bold><italic>Holotype</italic>.</bold> • Papua New Guinea, nymph on slide, Morobe Province, Menyamya, Mt Inji, 1700 m, 14.XI.2006, approx. <named-content xmlns:xlink="http://www.w3.org/1999/xlink" content-type="dwc:verbatimCoordinates" xlink:type="simple"><named-content content-type="geo-json" specific-use="{&#34;type&#34;:&#34;Point&#34;,&#34;coordinates&#34;:[146.022167,-7.246883]}" id="NCID0EOHAM" xlink:type="simple">07°14.813'S, 146°01.330'E</named-content></named-content>, M. Balke &amp; Kinibel col [PNG96], GBIFCH01223164 (<named-content xmlns:xlink="http://www.w3.org/1999/xlink" content-type="dwc:institutional_code" xlink:title="Zoologische Staatssammlung München" xlink:href="http://grbio.org/institution/zoologische-staatssammlung" xlink:type="simple">ZSM</named-content>). <bold><italic>Paratype</italic>.</bold> • Papua New Guinea, one nymph in ethanol, GBIFCH01523448, same data as holotype (<named-content xmlns:xlink="http://www.w3.org/1999/xlink" content-type="dwc:institutional_code" xlink:title="Naturéum, Department of zoology, Lausanne" xlink:href="http://grbio.org/institution/musee-zoologique-0" xlink:type="simple">MZL</named-content>).</p></tp:treatment-sec><tp:treatment-sec sec-type="Nymph" id="SECID0EBIAM"><title>Nymph.</title><p>Body length, female: 8.2 mm.</p></tp:treatment-sec><tp:treatment-sec sec-type="diagnosis" id="SECID0EGIAM"><title>Diagnosis.</title><p>Labrum trapezoid; dorsal surface of labrum with distal row simple; tarsal claw hooked with seven teeth; abdominal tergites predominantly medium to dark brown; central area of upper surface of femora with numerous long, stout, and blunt setae, shorter on hind femur; posterior margin of abdominal segment VII with minute denticles.</p></tp:treatment-sec><tp:treatment-sec sec-type="Colouration" id="SECID0ELIAM"><title>Colouration.</title><p><bold><italic>Head</italic>.</bold> Greyish brown, pale brown in front of the fore ocellus, whitish between lateral ocelli and compound eyes. Antenna whitish, scape and pedicel greyish white. Mouth parts greyish. <bold><italic>Thorax</italic>.</bold> Pronotum medium brown, dark brown laterally and anteriorly as in Fig. <xref ref-type="fig" rid="F61">61C</xref>. Mesonotum medium brown bordered with dark brown, fore wing pads dark brown. Femur medium brown, except proximal part whitish. Tibia uniformly yellowish to pale brown. Tarsi yellowish to pale brown. <bold><italic>Abdomen</italic>.</bold> Terga uniformly dark brown, sagittal line lighter. Sterna yellowish, segments VIII–IX darker. Gills greyish purple. Terminal filaments yellowish brown.</p></tp:treatment-sec><tp:treatment-sec sec-type="description" id="SECID0ECJAM"><title>Description.</title><p><bold><italic>Head</italic>. <italic>Labrum</italic></bold> trapezoid (Fig. <xref ref-type="fig" rid="F71">71A</xref>). Ratio labrum width/clypeus width 1.28. Ratio labrum width/insertion width 1.71. Medial emargination shallow with flat denticles. Proximal row of setae simple, shifted to anterior margin. Number of setae on proximal row ~ 120. Distal row of setae multiple, shifted to anterior margin. Median part of labrum in ventral view with scattered thin setae (Fig. <xref ref-type="fig" rid="F71">71B</xref>). <bold><italic>Mandibles</italic>.</bold> Outer margin with row of setae on distal 1/2. Ending of the row before incisor. Right mandible with 5 setae below the mola (Fig. <xref ref-type="fig" rid="F71">71C</xref>). <bold><italic>Maxillae</italic>.</bold> Posterior margin of cardo with ~ 10 stout pointed and long setae. Proximo-lateral margin of stipes with a bunch of ~ 12 medium size and short stout setae (Fig. <xref ref-type="fig" rid="F34">34J</xref>). Apical-ventral row with 45 pectinate setae. Maxillary palp segment II 0.86 as long as segment I. Maxillary palp segment III 0.67 as long as segment I (Fig. <xref ref-type="fig" rid="F71">71D</xref>). Stout setae on outer margin of segment I absent. Segment II inner margin without stout setae. Segment II outer margin without stout setae. Segment III inner margin with six stout setae, dorsal surface with few setae at apex. Segment III 1.87 × as long as base width. <bold><italic>Labium</italic>.</bold> Labial palp segment II 0.75 as long as segment I. Labial palp segment III 0.59 as long as segment I (Fig. <xref ref-type="fig" rid="F71">71E</xref>). Segment I inner margin with ten stout setae. Segment I outer margin with 17 stout setae. Segment II outer margin with ten stout setae. Segment III dorsal face with two stout setae. Segment III 2.71 × as long as base width. <bold><italic>Hypopharynx</italic>.</bold> Apex of superlingua truncate (Fig. <xref ref-type="fig" rid="F71">71F</xref>).</p><p><bold><italic>Thorax</italic>.</bold> Dorsal margin of femur with a row of long, stout, pointed setae; one submarginal row of pointed setae as long as those on the dorsal margin (Fig. <xref ref-type="fig" rid="F72">72A</xref>), ventral margin with short, stout setae and a submarginal row of pointed stout setae, except on hind leg where those on ventral margin are shorter; central area of upper surface with numerous long, stout, blunt setae, shorter on hind femur. Fore tibia with several rows of long simple or feathered setae on ventral margin, dorsal margin with numerous hair-like setae; middle tibia with a row of short, pointed setae and a submarginal row of long, pointed stout setae on ventral margin, outer margin with numerous hair-like setae; hind tibia with a row of short, pointed setae and a submarginal row of long, pointed simple stout setae on ventral margin, lower surface covered with simple, thin setae, outer margin with short and long pointed stout setae and numerous hair-like setae. Tarsal claw hooked with seven subequal denticles, except median much larger (Fig. <xref ref-type="fig" rid="F72">72B–C</xref>).</p><p><bold><italic>Abdomen</italic>.</bold> Gill I with both lamellae. Gills II–VII with dorsal and ventral lamellae of the same size, or with ventral lamella smaller. Gill I with ~ 15 filaments on each lamella, gills II–VI with ~ 15 filaments on upper lamella, and ~ 10 on lower lamella, gill VII with ~ 15 filaments on each lamella. Filamentous projections on apex, or along entire margin. Posterior margin of terga IX with denticles. Posterior margin of terga VII–VIII with minute denticles. Posterior margin of terga V–VI without denticles. Posterolateral projections present on segments VI–IX.</p></tp:treatment-sec><tp:treatment-sec sec-type="etymology" id="SECID0EVLAM"><title>Derivatio nominis.</title><p>This species is dedicated to Pauline Sartori, daughter of the first author.</p></tp:treatment-sec><tp:treatment-sec><!--Section generated to contain objects referenced in tp:taxon-treatment.--><fig id="F34" position="float" orientation="portrait"><object-id xmlns:xlink="http://www.w3.org/1999/xlink" content-type="doi" xlink:type="simple">10.3897/zookeys.1245.141723.figure34</object-id><object-id xmlns:xlink="http://www.w3.org/1999/xlink" content-type="zenodo_dep_id" xlink:type="simple">16020875</object-id><object-id xmlns:xlink="http://www.w3.org/1999/xlink" content-type="arpha" xlink:type="simple">4F7E8BE4-8758-5CC4-96C2-F0D13DB8E623</object-id><label>Figure 34.</label><caption><p>
                  Maxillae: posterior margin of cardo (<bold>A–D</bold>) and proximo-lateral margin of stipes (<bold>E–L</bold>). <bold>A.</bold><tp:taxon-name><tp:taxon-name-part taxon-name-part-type="genus" reg="Thraulus">Thraulus</tp:taxon-name-part> (<tp:taxon-name-part taxon-name-part-type="subgenus" reg="Thraulus">Thraulus</tp:taxon-name-part>) <tp:taxon-name-part taxon-name-part-type="species" reg="eloisae">eloisae</tp:taxon-name-part></tp:taxon-name> sp. nov.; <bold>B.</bold><tp:taxon-name><tp:taxon-name-part taxon-name-part-type="genus" reg="Thraulus">Thraulus</tp:taxon-name-part> (<tp:taxon-name-part taxon-name-part-type="subgenus" reg="Masharikella">Masharikella</tp:taxon-name-part>) <tp:taxon-name-part taxon-name-part-type="species" reg="iteris">iteris</tp:taxon-name-part></tp:taxon-name> sp.nov.; <bold>C.</bold><italic><tp:taxon-name><tp:taxon-name-part taxon-name-part-type="genus" reg="Nonnullidens">Nonnullidens</tp:taxon-name-part><tp:taxon-name-part taxon-name-part-type="species" reg="fuyugensis">fuyugensis</tp:taxon-name-part></tp:taxon-name></italic> sp.nov. <bold>D</bold><italic><tp:taxon-name><tp:taxon-name-part taxon-name-part-type="genus" reg="Kosminympha">Kosminympha</tp:taxon-name-part><tp:taxon-name-part taxon-name-part-type="species" reg="kalamorum">kalamorum</tp:taxon-name-part></tp:taxon-name></italic> sp. nov.; <bold>E.</bold><tp:taxon-name><tp:taxon-name-part taxon-name-part-type="genus" reg="Thraulus">Thraulus</tp:taxon-name-part> (<tp:taxon-name-part taxon-name-part-type="subgenus" reg="Thraulus">Thraulus</tp:taxon-name-part>) <tp:taxon-name-part taxon-name-part-type="species" reg="timorensis">timorensis</tp:taxon-name-part></tp:taxon-name> sp. nov.; <bold>F.</bold><tp:taxon-name><tp:taxon-name-part taxon-name-part-type="genus" reg="Thraulus">Thraulus</tp:taxon-name-part> (<tp:taxon-name-part taxon-name-part-type="subgenus" reg="Masharikella">Masharikella</tp:taxon-name-part>) <tp:taxon-name-part taxon-name-part-type="species" reg="johannisluci">johannisluci</tp:taxon-name-part></tp:taxon-name> sp. nov. <bold>G</bold><tp:taxon-name><tp:taxon-name-part taxon-name-part-type="genus" reg="Thraulus">Thraulus</tp:taxon-name-part> (<tp:taxon-name-part taxon-name-part-type="subgenus" reg="Masharikella">Masharikella</tp:taxon-name-part>) <tp:taxon-name-part taxon-name-part-type="species" reg="pascalae">pascalae</tp:taxon-name-part></tp:taxon-name> sp. nov.; <bold>H.</bold><italic><tp:taxon-name><tp:taxon-name-part taxon-name-part-type="genus" reg="Nonnullidens">Nonnullidens</tp:taxon-name-part></tp:taxon-name></italic> sp. A; <bold>I.</bold><italic><tp:taxon-name><tp:taxon-name-part taxon-name-part-type="genus" reg="Nonnullidens">Nonnullidens</tp:taxon-name-part><tp:taxon-name-part taxon-name-part-type="species" reg="moiorum">moiorum</tp:taxon-name-part></tp:taxon-name></italic> sp.nov.; <bold>J.</bold><italic><tp:taxon-name><tp:taxon-name-part taxon-name-part-type="genus" reg="Kosminympha">Kosminympha</tp:taxon-name-part><tp:taxon-name-part taxon-name-part-type="species" reg="paulinae">paulinae</tp:taxon-name-part></tp:taxon-name></italic> sp. nov.; <bold>K.</bold><italic><tp:taxon-name><tp:taxon-name-part taxon-name-part-type="genus" reg="Kosminympha">Kosminympha</tp:taxon-name-part><tp:taxon-name-part taxon-name-part-type="species" reg="balkei">balkei</tp:taxon-name-part></tp:taxon-name></italic> sp. nov.; <bold>L.</bold><italic><tp:taxon-name><tp:taxon-name-part taxon-name-part-type="genus" reg="Kosminympha">Kosminympha</tp:taxon-name-part><tp:taxon-name-part taxon-name-part-type="species" reg="baruya">baruya</tp:taxon-name-part></tp:taxon-name></italic> sp. nov.</p></caption><graphic xmlns:xlink="http://www.w3.org/1999/xlink" xlink:href="zookeys-1245-041_article-141723__-g034.jpg" position="float" orientation="portrait" xlink:type="simple" id="oo_1373900.jpg"><uri content-type="original_file" xlink:type="simple">https://binary.pensoft.net/fig/1373900</uri></graphic></fig><fig id="F61" position="float" orientation="portrait"><object-id xmlns:xlink="http://www.w3.org/1999/xlink" content-type="doi" xlink:type="simple">10.3897/zookeys.1245.141723.figure61</object-id><object-id xmlns:xlink="http://www.w3.org/1999/xlink" content-type="zenodo_dep_id" xlink:type="simple">16021007</object-id><object-id xmlns:xlink="http://www.w3.org/1999/xlink" content-type="arpha" xlink:type="simple">5082F8C7-EABB-54B0-9CCC-7D4F7ABBF0EF</object-id><label>Figure 61.</label><caption><p>Habitus of <italic><tp:taxon-name><tp:taxon-name-part taxon-name-part-type="genus" reg="Kosminympha">Kosminympha</tp:taxon-name-part><tp:taxon-name-part taxon-name-part-type="species" reg="baruya">baruya</tp:taxon-name-part></tp:taxon-name></italic> sp. nov. (<bold>A</bold>), <italic><tp:taxon-name><tp:taxon-name-part taxon-name-part-type="genus" reg="Kosminympha">Kosminympha</tp:taxon-name-part><tp:taxon-name-part taxon-name-part-type="species" reg="sabrinae">sabrinae</tp:taxon-name-part></tp:taxon-name></italic> sp. nov. (<bold>B</bold>) and <italic><tp:taxon-name><tp:taxon-name-part taxon-name-part-type="genus" reg="Kosminympha">Kosminympha</tp:taxon-name-part><tp:taxon-name-part taxon-name-part-type="species" reg="paulinae">paulinae</tp:taxon-name-part></tp:taxon-name></italic> sp. nov. (<bold>C</bold>). Scale bars: 1 mm.</p></caption><graphic xmlns:xlink="http://www.w3.org/1999/xlink" xlink:href="zookeys-1245-041_article-141723__-g061.jpg" position="float" orientation="portrait" xlink:type="simple" id="oo_1373927.jpg"><uri content-type="original_file" xlink:type="simple">https://binary.pensoft.net/fig/1373927</uri></graphic></fig><fig id="F71" position="float" orientation="portrait"><object-id xmlns:xlink="http://www.w3.org/1999/xlink" content-type="doi" xlink:type="simple">10.3897/zookeys.1245.141723.figure71</object-id><object-id xmlns:xlink="http://www.w3.org/1999/xlink" content-type="zenodo_dep_id" xlink:type="simple">16021061</object-id><object-id xmlns:xlink="http://www.w3.org/1999/xlink" content-type="arpha" xlink:type="simple">4AC699DC-26B2-5139-B80A-A709BBC00D7B</object-id><label>Figure 71.</label><caption><p><italic><tp:taxon-name><tp:taxon-name-part taxon-name-part-type="genus" reg="Kosminympha">Kosminympha</tp:taxon-name-part><tp:taxon-name-part taxon-name-part-type="species" reg="paulinae">paulinae</tp:taxon-name-part></tp:taxon-name></italic> sp. nov. nymphal mouthparts. <bold>A.</bold> Labrum, dorsal view; <bold>B.</bold> Emargination of the labrum; <bold>C.</bold> Right mandible; <bold>D.</bold> Maxilla; <bold>E.</bold> Labium; <bold>F.</bold> Superlingua of hypopharynx. Scale bars: 200 µm (<bold>A, C–F</bold>); 100 µm (<bold>B</bold>).</p></caption><graphic xmlns:xlink="http://www.w3.org/1999/xlink" xlink:href="zookeys-1245-041_article-141723__-g071.jpg" position="float" orientation="portrait" xlink:type="simple" id="oo_1373937.jpg"><uri content-type="original_file" xlink:type="simple">https://binary.pensoft.net/fig/1373937</uri></graphic></fig><fig id="F72" position="float" orientation="portrait"><object-id xmlns:xlink="http://www.w3.org/1999/xlink" content-type="doi" xlink:type="simple">10.3897/zookeys.1245.141723.figure72</object-id><object-id xmlns:xlink="http://www.w3.org/1999/xlink" content-type="zenodo_dep_id" xlink:type="simple">16021067</object-id><object-id xmlns:xlink="http://www.w3.org/1999/xlink" content-type="arpha" xlink:type="simple">BA861682-E317-5428-AC17-2C61180FD424</object-id><label>Figure 72.</label><caption><p><italic><tp:taxon-name><tp:taxon-name-part taxon-name-part-type="genus" reg="Kosminympha">Kosminympha</tp:taxon-name-part><tp:taxon-name-part taxon-name-part-type="species" reg="paulinae">paulinae</tp:taxon-name-part></tp:taxon-name></italic> sp. nov. thorax. <bold>A.</bold> Mid femur; <bold>B.</bold> Fore claw; <bold>C.</bold> Hind claw Scale bars: 200 µm (<bold>A</bold>); 100 µm (<bold>B, C</bold>).</p></caption><graphic xmlns:xlink="http://www.w3.org/1999/xlink" xlink:href="zookeys-1245-041_article-141723__-g072.jpg" position="float" orientation="portrait" xlink:type="simple" id="oo_1373938.jpg"><uri content-type="original_file" xlink:type="simple">https://binary.pensoft.net/fig/1373938</uri></graphic></fig></tp:treatment-sec></tp:taxon-treatment>
