# Supplementary material for: ﻿The Leptophlebiidae of New Guinea (Ephemeroptera, Choroterpinae, Thraulini)
Source: Zookeys. 2025 Jul 15;1245:41–175. doi: 10.3897/zookeys.1245.141723 (PMC12284592; doi:10.3897/zookeys.1245.141723)
Supplement: XML Treatment for Kosminympha sabrinae [file zookeys.1245.141723-treatment37.xml]

<!DOCTYPE tp:taxon-treatment
  PUBLIC "-//TaxonX//DTD Taxonomic Treatment Publishing DTD v0 20100105//EN" "tax-treatment-NSO.dtd">
<tp:taxon-treatment xmlns:tp="http://www.plazi.org/taxpub"><tp:treatment-meta><kwd-group><label>Taxon classification</label><kwd>
                <named-content content-type="kingdom">Animalia</named-content>
              </kwd><kwd>
                <named-content content-type="order">Ephemeroptera</named-content>
              </kwd><kwd>
                <named-content content-type="family">Leptophlebiidae</named-content>
              </kwd></kwd-group><mixed-citation publication-type="journal"><person-group><name><surname>Sartori</surname><given-names>Michel</given-names></name><name><surname>Salles</surname><given-names>Frederico F.</given-names></name></person-group><article-title>﻿The <tp:taxon-name><tp:taxon-name-part taxon-name-part-type="family">Leptophlebiidae</tp:taxon-name-part></tp:taxon-name> of New Guinea (<tp:taxon-name><tp:taxon-name-part taxon-name-part-type="order">Ephemeroptera</tp:taxon-name-part></tp:taxon-name>, <tp:taxon-name><tp:taxon-name-part taxon-name-part-type="subfamily">Choroterpinae</tp:taxon-name-part></tp:taxon-name>, <tp:taxon-name><tp:taxon-name-part taxon-name-part-type="tribe">Thraulini</tp:taxon-name-part></tp:taxon-name>)</article-title><source>Zookeys</source><day>15</day><month>07</month><year>2025</year><volume>1245</volume><fpage>41</fpage><lpage>175</lpage><pub-id pub-id-type="doi">10.3897/zookeys.1245.141723</pub-id></mixed-citation></tp:treatment-meta><tp:nomenclature><label>﻿</label><tp:taxon-name>
              <object-id xmlns:xlink="http://www.w3.org/1999/xlink" content-type="arpha" xlink:type="simple">DF5F44A6-02E7-5406-A87B-76F073855BFF</object-id>
              <tp:taxon-name-part taxon-name-part-type="genus" reg="Kosminympha">Kosminympha</tp:taxon-name-part>
              <tp:taxon-name-part taxon-name-part-type="species" reg="sabrinae">sabrinae</tp:taxon-name-part>
              <object-id xmlns:xlink="http://www.w3.org/1999/xlink" content-type="zoobank" xlink:type="simple">https://zoobank.org/2FDD3AD1-27F3-45D6-9FA9-1640AC5C38FB</object-id>
            </tp:taxon-name><tp:taxon-status xmlns:xlink="http://www.w3.org/1999/xlink" xlink:type="simple"> sp. nov.</tp:taxon-status><xref ref-type="fig" rid="F61">Figs 61B</xref><xref ref-type="fig" rid="F64">, 64E, F</xref><xref ref-type="fig" rid="F73">, 73</xref><xref ref-type="fig" rid="F74">, 74</xref></tp:nomenclature><tp:treatment-sec sec-type="material" id="SECID0ETNAM"><title>Material examined.</title><p><bold><italic>Holotype</italic>.</bold> • Papua New Guinea, nymph on slide, Gulf Province, Marawaka, Mala, 1400 m, 11.XI.2006, <named-content xmlns:xlink="http://www.w3.org/1999/xlink" content-type="dwc:verbatimCoordinates" xlink:type="simple"><named-content content-type="geo-json" specific-use="{&#34;type&#34;:&#34;Point&#34;,&#34;coordinates&#34;:[145.741117,-7.094400]}" id="NCID0EBOAM" xlink:type="simple">07°05.664'S, 145°44.467'E</named-content></named-content>, M. Balke and Kinibel col [PNG90], GBIFCH01223165 (<named-content xmlns:xlink="http://www.w3.org/1999/xlink" content-type="dwc:institutional_code" xlink:title="Zoologische Staatssammlung München" xlink:href="http://grbio.org/institution/zoologische-staatssammlung" xlink:type="simple">ZSM</named-content>). <bold><italic>Paratypes</italic>.</bold> • Papua New Guinea, one nymph in ethanol (<named-content xmlns:xlink="http://www.w3.org/1999/xlink" content-type="dwc:institutional_code" xlink:title="Museu de Entomologia, Viçosa, Viçosa" xlink:href="http://grbio.org/institution/vicosa-universidade-federal-de-vicosa-museum-entomology" xlink:type="simple">UFVB</named-content>), one nymph on slide, GBIFCH01223166, 3 nymphs in ethanol, GBIFCH01523451, same data as holotype (<named-content xmlns:xlink="http://www.w3.org/1999/xlink" content-type="dwc:institutional_code" xlink:title="Naturéum, Department of zoology, Lausanne" xlink:href="http://grbio.org/institution/musee-zoologique-0" xlink:type="simple">MZL</named-content>). • Papua New Guinea, one nymph on slide, GBIFCH01223167, one nymph in ethanol, GBIFCH01523455, Central Province, Kokoda Trek, 1400 m, I. 2008, <named-content xmlns:xlink="http://www.w3.org/1999/xlink" content-type="dwc:verbatimCoordinates" xlink:type="simple"><named-content content-type="geo-json" specific-use="{&#34;type&#34;:&#34;Point&#34;,&#34;coordinates&#34;:[147.675633,-9.238983]}" id="NCID0E3OAM" xlink:type="simple">09°14.339'S, 147°40.538'E</named-content></named-content>, Posman col [PNG171] (<named-content xmlns:xlink="http://www.w3.org/1999/xlink" content-type="dwc:institutional_code" xlink:title="Naturéum, Department of zoology, Lausanne" xlink:href="http://grbio.org/institution/musee-zoologique-0" xlink:type="simple">MZL</named-content>). • Papua New Guinea, 2 nymphs on slide, GBIFCH01223168, GBIFCH01223169, 3 nymphs in ethanol, GBIFCH01523452, Central Province, Kokoda Trek, 1390 m, I. 2008, <named-content xmlns:xlink="http://www.w3.org/1999/xlink" content-type="dwc:verbatimCoordinates" xlink:type="simple"><named-content content-type="geo-json" specific-use="{&#34;type&#34;:&#34;Point&#34;,&#34;coordinates&#34;:[147.737533,-9.005633]}" id="NCID0EJPAM" xlink:type="simple">09°00.338'S, 147°44.252'E</named-content></named-content>. Posman col [PNG173] (<named-content xmlns:xlink="http://www.w3.org/1999/xlink" content-type="dwc:institutional_code" xlink:title="Naturéum, Department of zoology, Lausanne" xlink:href="http://grbio.org/institution/musee-zoologique-0" xlink:type="simple">MZL</named-content>). • Papua New Guinea, 3 nymphs on slide GBIFCH01223170, GBIFCH01223171, GBIFCH01223172, 4 nymphs in ethanol, GBIFCH01523454, Western Highlands Province, Kundum, 1400 m, 3.III.2007, <named-content xmlns:xlink="http://www.w3.org/1999/xlink" content-type="dwc:verbatimCoordinates" xlink:type="simple"><named-content content-type="geo-json" specific-use="{&#34;type&#34;:&#34;Point&#34;,&#34;coordinates&#34;:[144.464483,-5.268267]}" id="NCID0EWPAM" xlink:type="simple">05°16.096'S, 144°27.869'E</named-content></named-content>, Kinibel col [PNG142] (<named-content xmlns:xlink="http://www.w3.org/1999/xlink" content-type="dwc:institutional_code" xlink:title="Naturéum, Department of zoology, Lausanne" xlink:href="http://grbio.org/institution/musee-zoologique-0" xlink:type="simple">MZL</named-content>). • Papua New Guinea, 3 nymphs on slide, GBIFCH01223173, GBIFCH01223174, GBIFCH01223175, one nymph in ethanol, GBIFCH01523453, Madang Province, Simbai area, 1200 m, 10.III.2007, <named-content xmlns:xlink="http://www.w3.org/1999/xlink" content-type="dwc:verbatimCoordinates" xlink:type="simple"><named-content content-type="geo-json" specific-use="{&#34;type&#34;:&#34;Point&#34;,&#34;coordinates&#34;:[144.621417,-5.223150]}" id="NCID0EDQAM" xlink:type="simple">05°13.389'S, 144°37.285'E</named-content></named-content>, Kinibel col [PNG152] (<named-content xmlns:xlink="http://www.w3.org/1999/xlink" content-type="dwc:institutional_code" xlink:title="Naturéum, Department of zoology, Lausanne" xlink:href="http://grbio.org/institution/musee-zoologique-0" xlink:type="simple">MZL</named-content>). • Papua New Guinea, one nymph on slide, GBIFCH01223176, Madang Province, Simbai area, 1200 m, 11.III.2007, <named-content xmlns:xlink="http://www.w3.org/1999/xlink" content-type="dwc:verbatimCoordinates" xlink:type="simple"><named-content content-type="geo-json" specific-use="{&#34;type&#34;:&#34;Point&#34;,&#34;coordinates&#34;:[144.626850,-5.222217]}" id="NCID0EQQAM" xlink:type="simple">05°13.333'S, 144°37.611'E</named-content></named-content>, Kinibel col [PNG153] (<named-content xmlns:xlink="http://www.w3.org/1999/xlink" content-type="dwc:institutional_code" xlink:title="Naturéum, Department of zoology, Lausanne" xlink:href="http://grbio.org/institution/musee-zoologique-0" xlink:type="simple">MZL</named-content>). • Papua New Guinea, one nymph on slide, GBIFCH01223177, Western Highlands Province, Simbai, 1800–2000 m, 26.II.2007, <named-content xmlns:xlink="http://www.w3.org/1999/xlink" content-type="dwc:verbatimCoordinates" xlink:type="simple"><named-content content-type="geo-json" specific-use="{&#34;type&#34;:&#34;Point&#34;,&#34;coordinates&#34;:[144.545283,-5.264533]}" id="NCID0E4QAM" xlink:type="simple">05°15.872'S, 144°32.717'E</named-content></named-content>, Kinibel col [PNG134] (<named-content xmlns:xlink="http://www.w3.org/1999/xlink" content-type="dwc:institutional_code" xlink:title="Naturéum, Department of zoology, Lausanne" xlink:href="http://grbio.org/institution/musee-zoologique-0" xlink:type="simple">MZL</named-content>).</p><fig id="F64" position="float" orientation="portrait"><object-id xmlns:xlink="http://www.w3.org/1999/xlink" content-type="doi" xlink:type="simple">10.3897/zookeys.1245.141723.figure64</object-id><object-id xmlns:xlink="http://www.w3.org/1999/xlink" content-type="zenodo_dep_id" xlink:type="simple">16021019</object-id><object-id xmlns:xlink="http://www.w3.org/1999/xlink" content-type="arpha" xlink:type="simple">3024688D-8BDC-576D-BBA4-21B8856CEA53</object-id><label>Figure 64.</label><caption><p>Egg structure in toto (<bold>A, C, E, F</bold>), detail of chorion and micropyle (<bold>B, D</bold>). <bold>A, B.</bold><tp:taxon-name><tp:taxon-name-part taxon-name-part-type="genus" reg="Thraulus">Thraulus</tp:taxon-name-part> (<tp:taxon-name-part taxon-name-part-type="subgenus" reg="Masharikella">Masharikella</tp:taxon-name-part>) <tp:taxon-name-part taxon-name-part-type="species" reg="samueli">samueli</tp:taxon-name-part></tp:taxon-name> sp. nov.; <bold>C, D.</bold><italic><tp:taxon-name><tp:taxon-name-part taxon-name-part-type="genus" reg="Nonnullidens">Nonnullidens</tp:taxon-name-part><tp:taxon-name-part taxon-name-part-type="species" reg="fuyugensis">fuyugensis</tp:taxon-name-part></tp:taxon-name></italic> sp. nov.; <bold>E, F.</bold><italic><tp:taxon-name><tp:taxon-name-part taxon-name-part-type="genus" reg="Kosminympha">Kosminympha</tp:taxon-name-part><tp:taxon-name-part taxon-name-part-type="species" reg="sabrinae">sabrinae</tp:taxon-name-part></tp:taxon-name></italic> sp. nov.</p></caption><graphic xmlns:xlink="http://www.w3.org/1999/xlink" xlink:href="zookeys-1245-041_article-141723__-g064.jpg" position="float" orientation="portrait" xlink:type="simple" id="oo_1373930.jpg"><uri content-type="original_file" xlink:type="simple">https://binary.pensoft.net/fig/1373930</uri></graphic></fig></tp:treatment-sec><tp:treatment-sec sec-type="Nymph" id="SECID0ECTAM"><title>Nymph.</title><p>Body length, male: 10.5 mm Body length, female: 12.5 mm.</p></tp:treatment-sec><tp:treatment-sec sec-type="diagnosis" id="SECID0EHTAM"><title>Diagnosis.</title><p>Labrum cordiform; median part of labrum in ventral view with a row of stout and short setae; abdominal tergites predominantly orange with dark lateral marks; gills II–VI with ~ 25 filaments on each lamella; posterior margin of abdominal segment VII with minute denticles; posterolateral expansions present on abdominal segments VI–IX.</p></tp:treatment-sec><tp:treatment-sec sec-type="Colouration" id="SECID0EMTAM"><title>Colouration.</title><p><bold><italic>Head</italic>.</bold> Medium brown, washed with greyish brown between ocelli, pale brown between lateral ocelli and compound eyes, clypeus brownish orange. Antenna uniformly yellowish. Compound eye lower portion black, upper portion brownish orange. Mouth parts brownish orange. <bold><italic>Thorax</italic>.</bold> Pronotum pale brown, lateral margin dark brown, as well as a characteristic double arrow-like macula in the medium pointing towards the head. Mesonotum pale brown bordered with dark brown margins; forewing pads uniformly dark brown. Femur uniformly pale brown, fore femur with proximal 1/3 whitish. Tibia pale to medium brown. Tarsi medium brown. <bold><italic>Abdomen</italic>.</bold> Terga uniformly brownish orange, segment II–VII with a pair of more or less triangular dark brown maculae along the sagittal line, segment IX with a pair of rectangular dark brown maculae, segment X entirely brownish orange (Fig. <xref ref-type="fig" rid="F61">61B</xref>). Sterna yellowish from segments I–IV, becoming brownish yellow to brownish orange posteriorly. Gills greyish purple. Terminal filaments uniformly yellowish orange.</p></tp:treatment-sec><tp:treatment-sec sec-type="description" id="SECID0EDUAM"><title>Description.</title><p><bold><italic>Head</italic>. <italic>Labrum</italic></bold> cordiform (Fig. <xref ref-type="fig" rid="F73">73A</xref>). Ratio labrum width/clypeus width 0.96–1.02. Ratio labrum width/insertion width 1.19–1.26. Medial emargination narrow with pointed denticles. Proximal row of setae present, simple. Number of setae on proximal row ~ 88–96. Distal row of setae multiple. Median part of labrum in ventral view with stout setae in row (Fig. <xref ref-type="fig" rid="F73">73B</xref>). <bold><italic>Mandibles</italic>.</bold> Outer margin with row of setae on distal 1/2. Ending of the row near incisor. Right mandible with 12–15 setae below the mola (Fig. <xref ref-type="fig" rid="F73">73C</xref>). <bold><italic>Maxillae</italic>.</bold> Posterior margin of cardo with many long, stout and pointed setae together with some hair-like setae. Proximo-lateral margin of stipes with a bunch of ~ 10 long hair-like setae. Apical-ventral row with 12–15 pectinate setae. Maxillary palp segment II 0.86–1.00 as long as segment I (Fig. <xref ref-type="fig" rid="F73">73D</xref>). Maxillary palp segment III 0.67–0.78 as long as segment I. Stout setae on outer margin of segment I absent. Segment II inner margin with one or two stout setae, outer margin with 3–5 stout setae. Segment III inner margin with 3–5 stout setae, dorsal surface half covered with setae. Segment III 1.53–2.40 × as long as base width. <bold><italic>Labium</italic>.</bold> Labial palp segment II 0.75–0.85 as long as segment I. Labial palp segment III 0.67–0.83 as long as segment I (Fig. <xref ref-type="fig" rid="F73">73E</xref>). Segment I inner margin with 26–30 stout setae, outer margin with 24–30 stout setae. Segment II outer margin with 12–22 stout setae. Segment III dorsal face with 5–10 stout setae. Segment III 2.56–3.00 × as long as base width. <bold><italic>Hypopharynx</italic>.</bold> Apex of superlingua emarginated (Fig. <xref ref-type="fig" rid="F73">73F</xref>).</p><fig id="F65" position="float" orientation="portrait"><object-id xmlns:xlink="http://www.w3.org/1999/xlink" content-type="doi" xlink:type="simple">10.3897/zookeys.1245.141723.figure65</object-id><object-id xmlns:xlink="http://www.w3.org/1999/xlink" content-type="zenodo_dep_id" xlink:type="simple">16021025</object-id><object-id xmlns:xlink="http://www.w3.org/1999/xlink" content-type="arpha" xlink:type="simple">BD1C53DA-489F-58DE-999B-3CFD7C58721D</object-id><label>Figure 65.</label><caption><p><italic><tp:taxon-name><tp:taxon-name-part taxon-name-part-type="genus" reg="Kosminympha">Kosminympha</tp:taxon-name-part><tp:taxon-name-part taxon-name-part-type="species" reg="balkei">balkei</tp:taxon-name-part></tp:taxon-name></italic> sp. nov. nymphal mouthparts. <bold>A.</bold> Labrum, dorsal view; <bold>B.</bold> Emargination of the labrum; <bold>C.</bold> Right mandible; <bold>D.</bold> Maxilla; <bold>E.</bold> Labium; <bold>F.</bold> Superlingua of hypopharynx. Scale bars: 200 µm (<bold>A, C–F</bold>); 100 µm (<bold>B</bold>).</p></caption><graphic xmlns:xlink="http://www.w3.org/1999/xlink" xlink:href="zookeys-1245-041_article-141723__-g065.jpg" position="float" orientation="portrait" xlink:type="simple" id="oo_1373931.jpg"><uri content-type="original_file" xlink:type="simple">https://binary.pensoft.net/fig/1373931</uri></graphic></fig><fig id="F66" position="float" orientation="portrait"><object-id xmlns:xlink="http://www.w3.org/1999/xlink" content-type="doi" xlink:type="simple">10.3897/zookeys.1245.141723.figure66</object-id><object-id xmlns:xlink="http://www.w3.org/1999/xlink" content-type="zenodo_dep_id" xlink:type="simple">16021029</object-id><object-id xmlns:xlink="http://www.w3.org/1999/xlink" content-type="arpha" xlink:type="simple">287774D1-7DDC-5215-A69B-BFB5231C942F</object-id><label>Figure 66.</label><caption><p><italic><tp:taxon-name><tp:taxon-name-part taxon-name-part-type="genus" reg="Kosminympha">Kosminympha</tp:taxon-name-part><tp:taxon-name-part taxon-name-part-type="species" reg="balkei">balkei</tp:taxon-name-part></tp:taxon-name></italic> sp. nov. thorax. <bold>A.</bold> Fore femur; <bold>B.</bold> Hind femur; <bold>C.</bold> Claw. Scale bars: 200 µm (<bold>A, B</bold>); 100 µm (<bold>C</bold>).</p></caption><graphic xmlns:xlink="http://www.w3.org/1999/xlink" xlink:href="zookeys-1245-041_article-141723__-g066.jpg" position="float" orientation="portrait" xlink:type="simple" id="oo_1373932.jpg"><uri content-type="original_file" xlink:type="simple">https://binary.pensoft.net/fig/1373932</uri></graphic></fig><fig id="F67" position="float" orientation="portrait"><object-id xmlns:xlink="http://www.w3.org/1999/xlink" content-type="doi" xlink:type="simple">10.3897/zookeys.1245.141723.figure67</object-id><object-id xmlns:xlink="http://www.w3.org/1999/xlink" content-type="zenodo_dep_id" xlink:type="simple">16021037</object-id><object-id xmlns:xlink="http://www.w3.org/1999/xlink" content-type="arpha" xlink:type="simple">77A36DF2-1871-53B3-A73D-6064618E3045</object-id><label>Figure 67.</label><caption><p><italic><tp:taxon-name><tp:taxon-name-part taxon-name-part-type="genus" reg="Kosminympha">Kosminympha</tp:taxon-name-part><tp:taxon-name-part taxon-name-part-type="species" reg="baruya">baruya</tp:taxon-name-part></tp:taxon-name></italic> sp. nov. nymphal mouthparts. <bold>A.</bold> Labrum, dorsal view; <bold>B.</bold> Emargination of the labrum; <bold>C.</bold> Right mandible; <bold>D.</bold> Maxilla; <bold>E.</bold> Labium; <bold>F.</bold> Superlingua of hypopharynx. Scale bars: 200 µm (<bold>A, C–F</bold>); 100 µm (<bold>B</bold>).</p></caption><graphic xmlns:xlink="http://www.w3.org/1999/xlink" xlink:href="zookeys-1245-041_article-141723__-g067.jpg" position="float" orientation="portrait" xlink:type="simple" id="oo_1373933.jpg"><uri content-type="original_file" xlink:type="simple">https://binary.pensoft.net/fig/1373933</uri></graphic></fig><fig id="F68" position="float" orientation="portrait"><object-id xmlns:xlink="http://www.w3.org/1999/xlink" content-type="doi" xlink:type="simple">10.3897/zookeys.1245.141723.figure68</object-id><object-id xmlns:xlink="http://www.w3.org/1999/xlink" content-type="zenodo_dep_id" xlink:type="simple">16021041</object-id><object-id xmlns:xlink="http://www.w3.org/1999/xlink" content-type="arpha" xlink:type="simple">CC34157F-80BC-52A0-AF67-4547B56D0D44</object-id><label>Figure 68.</label><caption><p><italic><tp:taxon-name><tp:taxon-name-part taxon-name-part-type="genus" reg="Kosminympha">Kosminympha</tp:taxon-name-part><tp:taxon-name-part taxon-name-part-type="species" reg="baruya">baruya</tp:taxon-name-part></tp:taxon-name></italic> sp. nov. thorax and abdomen. <bold>A.</bold> Fore femur; <bold>B.</bold> Mid femur; <bold>C.</bold> Hind femur; <bold>D.</bold> Claw; <bold>E.</bold> Posterior margin of tergite V; <bold>F.</bold> Posterior margin of tergite VI; <bold>G.</bold> Posterior margin of tergite VII; <bold>H.</bold> Posterior margin of tergite VIII; <bold>I.</bold> Posterior margin of tergite IX; <bold>J.</bold> Gill I; <bold>K.</bold> Gill VII; <bold>L.</bold> Gill IV. Scale bars: 500 µm (<bold>A–C</bold>); 100 µm (<bold>D–I</bold>).</p></caption><graphic xmlns:xlink="http://www.w3.org/1999/xlink" xlink:href="zookeys-1245-041_article-141723__-g068.jpg" position="float" orientation="portrait" xlink:type="simple" id="oo_1373934.jpg"><uri content-type="original_file" xlink:type="simple">https://binary.pensoft.net/fig/1373934</uri></graphic></fig><fig id="F69" position="float" orientation="portrait"><object-id xmlns:xlink="http://www.w3.org/1999/xlink" content-type="doi" xlink:type="simple">10.3897/zookeys.1245.141723.figure69</object-id><object-id xmlns:xlink="http://www.w3.org/1999/xlink" content-type="zenodo_dep_id" xlink:type="simple">16021045</object-id><object-id xmlns:xlink="http://www.w3.org/1999/xlink" content-type="arpha" xlink:type="simple">1DA27402-AE85-54B2-81D5-B62807B4A5CA</object-id><label>Figure 69.</label><caption><p><italic><tp:taxon-name><tp:taxon-name-part taxon-name-part-type="genus" reg="Kosminympha">Kosminympha</tp:taxon-name-part><tp:taxon-name-part taxon-name-part-type="species" reg="kalamorum">kalamorum</tp:taxon-name-part></tp:taxon-name></italic> sp. nov. nymphal mouthparts. <bold>A.</bold> Labrum, dorsal view; <bold>B.</bold> Emargination of the labrum; <bold>C.</bold> Right mandible; <bold>D.</bold> Maxilla; <bold>E.</bold> Labium; <bold>F.</bold> Superlingua of hypopharynx. Scale bars: 200 µm (<bold>A–F</bold>); 100 µm (<bold>B</bold>).</p></caption><graphic xmlns:xlink="http://www.w3.org/1999/xlink" xlink:href="zookeys-1245-041_article-141723__-g069.jpg" position="float" orientation="portrait" xlink:type="simple" id="oo_1373935.jpg"><uri content-type="original_file" xlink:type="simple">https://binary.pensoft.net/fig/1373935</uri></graphic></fig><fig id="F70" position="float" orientation="portrait"><object-id xmlns:xlink="http://www.w3.org/1999/xlink" content-type="doi" xlink:type="simple">10.3897/zookeys.1245.141723.figure70</object-id><object-id xmlns:xlink="http://www.w3.org/1999/xlink" content-type="zenodo_dep_id" xlink:type="simple">16021055</object-id><object-id xmlns:xlink="http://www.w3.org/1999/xlink" content-type="arpha" xlink:type="simple">C1EF515E-6674-5CA5-AB52-1FEF93BB6672</object-id><label>Figure 70.</label><caption><p><italic><tp:taxon-name><tp:taxon-name-part taxon-name-part-type="genus" reg="Kosminympha">Kosminympha</tp:taxon-name-part><tp:taxon-name-part taxon-name-part-type="species" reg="kalamorum">kalamorum</tp:taxon-name-part></tp:taxon-name></italic> sp. nov. thorax and abdomen. <bold>A.</bold> Fore femur; <bold>B.</bold> Hind femur; <bold>C.</bold> Claw; <bold>D.</bold> Posterior margin of tergite IX; <bold>E.</bold> Posterior margin of tergite VIII; <bold>F.</bold> Gill IV. Scale bars: 200 µm (<bold>A, B</bold>); 100 µm (<bold>C–E</bold>).</p></caption><graphic xmlns:xlink="http://www.w3.org/1999/xlink" xlink:href="zookeys-1245-041_article-141723__-g070.jpg" position="float" orientation="portrait" xlink:type="simple" id="oo_1373936.jpg"><uri content-type="original_file" xlink:type="simple">https://binary.pensoft.net/fig/1373936</uri></graphic></fig><fig id="F71" position="float" orientation="portrait"><object-id xmlns:xlink="http://www.w3.org/1999/xlink" content-type="doi" xlink:type="simple">10.3897/zookeys.1245.141723.figure71</object-id><object-id xmlns:xlink="http://www.w3.org/1999/xlink" content-type="zenodo_dep_id" xlink:type="simple">16021061</object-id><object-id xmlns:xlink="http://www.w3.org/1999/xlink" content-type="arpha" xlink:type="simple">4AC699DC-26B2-5139-B80A-A709BBC00D7B</object-id><label>Figure 71.</label><caption><p><italic><tp:taxon-name><tp:taxon-name-part taxon-name-part-type="genus" reg="Kosminympha">Kosminympha</tp:taxon-name-part><tp:taxon-name-part taxon-name-part-type="species" reg="paulinae">paulinae</tp:taxon-name-part></tp:taxon-name></italic> sp. nov. nymphal mouthparts. <bold>A.</bold> Labrum, dorsal view; <bold>B.</bold> Emargination of the labrum; <bold>C.</bold> Right mandible; <bold>D.</bold> Maxilla; <bold>E.</bold> Labium; <bold>F.</bold> Superlingua of hypopharynx. Scale bars: 200 µm (<bold>A, C–F</bold>); 100 µm (<bold>B</bold>).</p></caption><graphic xmlns:xlink="http://www.w3.org/1999/xlink" xlink:href="zookeys-1245-041_article-141723__-g071.jpg" position="float" orientation="portrait" xlink:type="simple" id="oo_1373937.jpg"><uri content-type="original_file" xlink:type="simple">https://binary.pensoft.net/fig/1373937</uri></graphic></fig><fig id="F72" position="float" orientation="portrait"><object-id xmlns:xlink="http://www.w3.org/1999/xlink" content-type="doi" xlink:type="simple">10.3897/zookeys.1245.141723.figure72</object-id><object-id xmlns:xlink="http://www.w3.org/1999/xlink" content-type="zenodo_dep_id" xlink:type="simple">16021067</object-id><object-id xmlns:xlink="http://www.w3.org/1999/xlink" content-type="arpha" xlink:type="simple">BA861682-E317-5428-AC17-2C61180FD424</object-id><label>Figure 72.</label><caption><p><italic><tp:taxon-name><tp:taxon-name-part taxon-name-part-type="genus" reg="Kosminympha">Kosminympha</tp:taxon-name-part><tp:taxon-name-part taxon-name-part-type="species" reg="paulinae">paulinae</tp:taxon-name-part></tp:taxon-name></italic> sp. nov. thorax. <bold>A.</bold> Mid femur; <bold>B.</bold> Fore claw; <bold>C.</bold> Hind claw Scale bars: 200 µm (<bold>A</bold>); 100 µm (<bold>B, C</bold>).</p></caption><graphic xmlns:xlink="http://www.w3.org/1999/xlink" xlink:href="zookeys-1245-041_article-141723__-g072.jpg" position="float" orientation="portrait" xlink:type="simple" id="oo_1373938.jpg"><uri content-type="original_file" xlink:type="simple">https://binary.pensoft.net/fig/1373938</uri></graphic></fig><fig id="F73" position="float" orientation="portrait"><object-id xmlns:xlink="http://www.w3.org/1999/xlink" content-type="doi" xlink:type="simple">10.3897/zookeys.1245.141723.figure73</object-id><object-id xmlns:xlink="http://www.w3.org/1999/xlink" content-type="zenodo_dep_id" xlink:type="simple">16021073</object-id><object-id xmlns:xlink="http://www.w3.org/1999/xlink" content-type="arpha" xlink:type="simple">7C0B2B06-AC75-5C77-9641-2A546422B98C</object-id><label>Figure 73.</label><caption><p><italic><tp:taxon-name><tp:taxon-name-part taxon-name-part-type="genus" reg="Kosminympha">Kosminympha</tp:taxon-name-part><tp:taxon-name-part taxon-name-part-type="species" reg="sabrinae">sabrinae</tp:taxon-name-part></tp:taxon-name></italic> sp. nov. nymphal mouthparts. <bold>A.</bold> Labrum, dorsal view; <bold>B.</bold> Emargination of the labrum; <bold>C.</bold> Right mandible; <bold>D.</bold> Maxilla; <bold>E.</bold> Labium; <bold>F.</bold> Superlingua of hypopharynx. Scale bars: 200 µm (<bold>A–F</bold>); 100 µm (<bold>B</bold>).</p></caption><graphic xmlns:xlink="http://www.w3.org/1999/xlink" xlink:href="zookeys-1245-041_article-141723__-g073.jpg" position="float" orientation="portrait" xlink:type="simple" id="oo_1373939.jpg"><uri content-type="original_file" xlink:type="simple">https://binary.pensoft.net/fig/1373939</uri></graphic></fig><p><bold><italic>Thorax</italic>.</bold> Dorsal margin of femur with a row of very long, thin, pointed setae; irregular submarginal rows of pointed setae as long as or a little bit shorter than those on the dorsal margin, ventral margin with short, stout setae and submarginal rows of long, pointed stout setae, except on hind leg where those on ventral margin are shorter (Fig. <xref ref-type="fig" rid="F74">74A–B</xref>); central area of upper surface with numerous long, stout, pointed setae, shorter on hind femur. Fore tibia with several rows of long simple or feathered setae on ventral margin, dorsal margin with numerous hair-like setae; middle tibia with several rows of long, simple, pointed setae on ventral margin, outer margin with numerous hair-like setae; hind tibia with several rows of simple and feathered long, stout setae on ventral margin, lower surface covered with simple and feathered setae, outer margin with short and long pointed stout setae and hair-like setae. Tarsal claw hooked, with eight to ten denticles progressively larger apically (Fig. <xref ref-type="fig" rid="F74">74C</xref>).</p><fig id="F74" position="float" orientation="portrait"><object-id xmlns:xlink="http://www.w3.org/1999/xlink" content-type="doi" xlink:type="simple">10.3897/zookeys.1245.141723.figure74</object-id><object-id xmlns:xlink="http://www.w3.org/1999/xlink" content-type="zenodo_dep_id" xlink:type="simple">16021077</object-id><object-id xmlns:xlink="http://www.w3.org/1999/xlink" content-type="arpha" xlink:type="simple">D98B8A83-A022-5357-B24E-8B693742E371</object-id><label>Figure 74.</label><caption><p><italic><tp:taxon-name><tp:taxon-name-part taxon-name-part-type="genus" reg="Kosminympha">Kosminympha</tp:taxon-name-part><tp:taxon-name-part taxon-name-part-type="species" reg="sabrinae">sabrinae</tp:taxon-name-part></tp:taxon-name></italic> sp. nov. thorax and abdomen. <bold>A.</bold> Fore femur; <bold>B.</bold> Hind femur; <bold>C.</bold> Claw; <bold>D.</bold> Posterior margin of tergite IX; <bold>E.</bold> Posterior margin of tergite VIII; <bold>F.</bold> Posterior margin of tergite VII; <bold>G.</bold> Gill I; <bold>H.</bold> Gill IV. Scale bars: 200 µm (<bold>A, B</bold>); 100 µm (<bold>C–F</bold>).</p></caption><graphic xmlns:xlink="http://www.w3.org/1999/xlink" xlink:href="zookeys-1245-041_article-141723__-g074.jpg" position="float" orientation="portrait" xlink:type="simple" id="oo_1373940.jpg"><uri content-type="original_file" xlink:type="simple">https://binary.pensoft.net/fig/1373940</uri></graphic></fig><p><bold><italic>Abdomen</italic>.</bold> Gill I with both lamellae. Gills II–VII with dorsal and ventral lamellae of the same size. Gill I with ~ 10 filaments on each lamella (Fig. <xref ref-type="fig" rid="F74">74G</xref>), gills II–VI with 20–25 filaments on each lamella (Fig. <xref ref-type="fig" rid="F74">74H</xref>), gill VII with 12–15 filaments on each lamella. Filamentous projections on apex, or along entire margin. Posterior margin of terga IX with denticles (Fig. <xref ref-type="fig" rid="F74">74D</xref>). Posterior margin of terga VIII with minute denticles, or with larger denticles (Fig. <xref ref-type="fig" rid="F74">74E</xref>). Posterior margin of terga VII with minute denticles (Fig. <xref ref-type="fig" rid="F74">74F</xref>). Posterior margin of terga V–VI without denticles. Posterolateral projections present on segment VI–IX.</p><p><bold><italic>Eggs</italic>.</bold> General shape elongated. Size 205–210 μm × 90–95 μm. Chorionic surface smooth with longitudinal ridges well marked having the appearance of being segmented. Attachment structures at each pole composed of four anchors with long stem, reaching the middle of the egg (Fig. <xref ref-type="fig" rid="F64">64E–F</xref>). Micropyle not visible.</p></tp:treatment-sec><tp:treatment-sec sec-type="etymology" id="SECID0EFEBM"><title>Derivatio nominis.</title><p>This species is dedicated to Sabrina Perret Sartori, daughter in law of the first author.</p></tp:treatment-sec><tp:treatment-sec><!--Section generated to contain objects referenced in tp:taxon-treatment.--><fig id="F61" position="float" orientation="portrait"><object-id xmlns:xlink="http://www.w3.org/1999/xlink" content-type="doi" xlink:type="simple">10.3897/zookeys.1245.141723.figure61</object-id><object-id xmlns:xlink="http://www.w3.org/1999/xlink" content-type="zenodo_dep_id" xlink:type="simple">16021007</object-id><object-id xmlns:xlink="http://www.w3.org/1999/xlink" content-type="arpha" xlink:type="simple">5082F8C7-EABB-54B0-9CCC-7D4F7ABBF0EF</object-id><label>Figure 61.</label><caption><p>Habitus of <italic><tp:taxon-name><tp:taxon-name-part taxon-name-part-type="genus" reg="Kosminympha">Kosminympha</tp:taxon-name-part><tp:taxon-name-part taxon-name-part-type="species" reg="baruya">baruya</tp:taxon-name-part></tp:taxon-name></italic> sp. nov. (<bold>A</bold>), <italic><tp:taxon-name><tp:taxon-name-part taxon-name-part-type="genus" reg="Kosminympha">Kosminympha</tp:taxon-name-part><tp:taxon-name-part taxon-name-part-type="species" reg="sabrinae">sabrinae</tp:taxon-name-part></tp:taxon-name></italic> sp. nov. (<bold>B</bold>) and <italic><tp:taxon-name><tp:taxon-name-part taxon-name-part-type="genus" reg="Kosminympha">Kosminympha</tp:taxon-name-part><tp:taxon-name-part taxon-name-part-type="species" reg="paulinae">paulinae</tp:taxon-name-part></tp:taxon-name></italic> sp. nov. (<bold>C</bold>). Scale bars: 1 mm.</p></caption><graphic xmlns:xlink="http://www.w3.org/1999/xlink" xlink:href="zookeys-1245-041_article-141723__-g061.jpg" position="float" orientation="portrait" xlink:type="simple" id="oo_1373927.jpg"><uri content-type="original_file" xlink:type="simple">https://binary.pensoft.net/fig/1373927</uri></graphic></fig></tp:treatment-sec></tp:taxon-treatment>
